# Supplementary material for: Identification of a novel mechanism for reversal of doxorubicin-induced chemotherapy resistance by TXNIP in triple-negative breast cancer via promoting reactive oxygen-mediated DNA damage
Source: Cell Death Dis. 2022 Apr 12;13(4):338. doi: 10.1038/s41419-022-04783-z (PMC9005717; doi:10.1038/s41419-022-04783-z)
Supplement: Supplementary file 4 — Original Data File [file 41419_2022_4783_MOESM4_ESM.xls]

## Sheet: Sample Setup
Block Type	96-Well 0.2-mL Block
Calibration Background is expired	No
Calibration Background performed on	06-06-2019
Calibration Pure Dye ABY is expired	No
Calibration Pure Dye ABY performed on	06-06-2019
Calibration Pure Dye CY5 is expired	No
Calibration Pure Dye CY5 performed on	06-06-2019
Calibration Pure Dye FAM is expired	No
Calibration Pure Dye FAM performed on	06-06-2019
Calibration Pure Dye JUN is expired	No
Calibration Pure Dye JUN performed on	06-06-2019
Calibration Pure Dye MUSTANG PURPLE is expired	No
Calibration Pure Dye MUSTANG PURPLE performed on	06-06-2019
Calibration Pure Dye NED is expired	No
Calibration Pure Dye NED performed on	06-06-2019
Calibration Pure Dye ROX is expired	No
Calibration Pure Dye ROX performed on	06-06-2019
Calibration Pure Dye SYBR is expired	No
Calibration Pure Dye SYBR performed on	06-06-2019
Calibration Pure Dye TAMRA is expired	No
Calibration Pure Dye TAMRA performed on	06-06-2019
Calibration Pure Dye VIC is expired	No
Calibration Pure Dye VIC performed on	06-06-2019
Calibration ROI is expired	No
Calibration ROI performed on	06-06-2019
Calibration Uniformity is expired	No
Calibration Uniformity performed on	06-06-2019
Chemistry	SYBR_GREEN
Date Created	2020-11-07 07:52:41 AM CST
Experiment Barcode
Experiment Comment
Experiment File Name	D:\cyt 2020\2020-10-23_073243txnip.eds
Experiment Name	2020-10-23_073243txnip
Experiment Run End Time	2020-10-22 17:40:12 PM CST
Experiment Type	Comparative Cт (ΔΔCт)
Instrument Name	272522695
Instrument Serial Number	272522695
Instrument Type	QuantStudio™ 5 System
Passive Reference	ROX
Post-read Stage/Step
Pre-read Stage/Step
Quantification Cycle Method	Ct
Signal Smoothing On	true
Stage where Melt Analysis is performed	Stage3
Stage/ Cycle where Ct Analysis is performed	Stage2, Step2
User Name
Well	Well Position	Sample Name	Sample Color	Biogroup Name	Biogroup Color	Target Name	Target Color	Task	Reporter	Quencher	Quantity	Comments
1	A1	231	RGB(176,23,31)			GAPDH	RGB(176,23,31)	UNKNOWN	SYBR	None
2	A2	DR	RGB(0,0,255)			GAPDH	RGB(176,23,31)	UNKNOWN	SYBR	None
3	A3	231 yun	RGB(0,139,69)			GAPDH	RGB(176,23,31)	UNKNOWN	SYBR	None
4	A4	DR yun	RGB(255,127,0)			GAPDH	RGB(176,23,31)	UNKNOWN	SYBR	None
5	A5
6	A6
7	A7
8	A8
9	A9
10	A10
11	A11
12	A12
13	B1	231	RGB(176,23,31)			GAPDH	RGB(176,23,31)	UNKNOWN	SYBR	None
14	B2	DR	RGB(0,0,255)			GAPDH	RGB(176,23,31)	UNKNOWN	SYBR	None
15	B3	231 yun	RGB(0,139,69)			GAPDH	RGB(176,23,31)	UNKNOWN	SYBR	None
16	B4	DR yun	RGB(255,127,0)			GAPDH	RGB(176,23,31)	UNKNOWN	SYBR	None
17	B5
18	B6
19	B7
20	B8
21	B9
22	B10
23	B11
24	B12
25	C1	231	RGB(176,23,31)			GAPDH	RGB(176,23,31)	UNKNOWN	SYBR	None
26	C2	DR	RGB(0,0,255)			GAPDH	RGB(176,23,31)	UNKNOWN	SYBR	None
27	C3	231 yun	RGB(0,139,69)			GAPDH	RGB(176,23,31)	UNKNOWN	SYBR	None
28	C4	DR yun	RGB(255,127,0)			GAPDH	RGB(176,23,31)	UNKNOWN	SYBR	None
29	C5
30	C6
31	C7
32	C8
33	C9
34	C10
35	C11
36	C12
37	D1	231	RGB(176,23,31)			txnip	RGB(0,0,255)	UNKNOWN	SYBR	None
38	D2	DR	RGB(0,0,255)			txnip	RGB(0,0,255)	UNKNOWN	SYBR	None
39	D3	231 yun	RGB(0,139,69)			txnip	RGB(0,0,255)	UNKNOWN	SYBR	None
40	D4	DR yun	RGB(255,127,0)			txnip	RGB(0,0,255)	UNKNOWN	SYBR	None
41	D5
42	D6
43	D7
44	D8
45	D9
46	D10
47	D11
48	D12
49	E1	231	RGB(176,23,31)			txnip	RGB(0,0,255)	UNKNOWN	SYBR	None
50	E2	DR	RGB(0,0,255)			txnip	RGB(0,0,255)	UNKNOWN	SYBR	None
51	E3	231 yun	RGB(0,139,69)			txnip	RGB(0,0,255)	UNKNOWN	SYBR	None
52	E4	DR yun	RGB(255,127,0)			txnip	RGB(0,0,255)	UNKNOWN	SYBR	None
53	E5
54	E6
55	E7
56	E8
57	E9
58	E10
59	E11
60	E12
61	F1	231	RGB(176,23,31)			txnip	RGB(0,0,255)	UNKNOWN	SYBR	None
62	F2	DR	RGB(0,0,255)			txnip	RGB(0,0,255)	UNKNOWN	SYBR	None
63	F3	231 yun	RGB(0,139,69)			txnip	RGB(0,0,255)	UNKNOWN	SYBR	None
64	F4	DR yun	RGB(255,127,0)			txnip	RGB(0,0,255)	UNKNOWN	SYBR	None
65	F5
66	F6
67	F7
68	F8
69	F9
70	F10
71	F11
72	F12
73	G1
74	G2
75	G3
76	G4
77	G5
78	G6
79	G7
80	G8
81	G9
82	G10
83	G11
84	G12
85	H1
86	H2
87	H3
88	H4
89	H5
90	H6
91	H7
92	H8
93	H9
94	H10
95	H11
96	H12

## Sheet: Amplification Data
Block Type	96-Well 0.2-mL Block
Calibration Background is expired	No
Calibration Background performed on	06-06-2019
Calibration Pure Dye ABY is expired	No
Calibration Pure Dye ABY performed on	06-06-2019
Calibration Pure Dye CY5 is expired	No
Calibration Pure Dye CY5 performed on	06-06-2019
Calibration Pure Dye FAM is expired	No
Calibration Pure Dye FAM performed on	06-06-2019
Calibration Pure Dye JUN is expired	No
Calibration Pure Dye JUN performed on	06-06-2019
Calibration Pure Dye MUSTANG PURPLE is expired	No
Calibration Pure Dye MUSTANG PURPLE performed on	06-06-2019
Calibration Pure Dye NED is expired	No
Calibration Pure Dye NED performed on	06-06-2019
Calibration Pure Dye ROX is expired	No
Calibration Pure Dye ROX performed on	06-06-2019
Calibration Pure Dye SYBR is expired	No
Calibration Pure Dye SYBR performed on	06-06-2019
Calibration Pure Dye TAMRA is expired	No
Calibration Pure Dye TAMRA performed on	06-06-2019
Calibration Pure Dye VIC is expired	No
Calibration Pure Dye VIC performed on	06-06-2019
Calibration ROI is expired	No
Calibration ROI performed on	06-06-2019
Calibration Uniformity is expired	No
Calibration Uniformity performed on	06-06-2019
Chemistry	SYBR_GREEN
Date Created	2020-11-07 07:52:42 AM CST
Experiment Barcode
Experiment Comment
Experiment File Name	D:\cyt 2020\2020-10-23_073243txnip.eds
Experiment Name	2020-10-23_073243txnip
Experiment Run End Time	2020-10-22 17:40:12 PM CST
Experiment Type	Comparative Cт (ΔΔCт)
Instrument Name	272522695
Instrument Serial Number	272522695
Instrument Type	QuantStudio™ 5 System
Passive Reference	ROX
Post-read Stage/Step
Pre-read Stage/Step
Quantification Cycle Method	Ct
Signal Smoothing On	true
Stage where Melt Analysis is performed	Stage3
Stage/ Cycle where Ct Analysis is performed	Stage2, Step2
User Name
Well	Well Position	Cycle	Target Name	Rn	Delta Rn
1	A1	1	GAPDH	-0.0492537	0.00400757
1	A1	2	GAPDH	-0.0496435	0.00299732
1	A1	3	GAPDH	-0.0503815	0.00163891
1	A1	4	GAPDH	-0.05048	0.000920056
1	A1	5	GAPDH	-0.0497653	0.00101436
1	A1	6	GAPDH	-0.0501766	-1.73773e-05
1	A1	7	GAPDH	-0.0511829	-0.00164401
1	A1	8	GAPDH	-0.0510179	-0.00209946
1	A1	9	GAPDH	-0.0494095	-0.00111142
1	A1	10	GAPDH	-0.0484513	-0.000773633
1	A1	11	GAPDH	-0.0480437	-0.000986435
1	A1	12	GAPDH	-0.0469787	-0.000541824
1	A1	13	GAPDH	-0.0452358	0.000580663
1	A1	14	GAPDH	-0.0421759	0.00302018
1	A1	15	GAPDH	-0.0372621	0.00731356
1	A1	16	GAPDH	-0.0287159	0.0152394
1	A1	17	GAPDH	-0.014899	0.0284359
1	A1	18	GAPDH	0.00796512	0.0506796
1	A1	19	GAPDH	0.0363484	0.0784425
1	A1	20	GAPDH	0.0691305	0.110604
1	A1	21	GAPDH	0.0983831	0.139236
1	A1	22	GAPDH	0.118878	0.159111
1	A1	23	GAPDH	0.130404	0.170017
1	A1	24	GAPDH	0.133867	0.172859
1	A1	25	GAPDH	0.134184	0.172556
1	A1	26	GAPDH	0.135638	0.173389
1	A1	27	GAPDH	0.13645	0.173581
1	A1	28	GAPDH	0.13776	0.17427
1	A1	29	GAPDH	0.138577	0.174467
1	A1	30	GAPDH	0.138047	0.173316
1	A1	31	GAPDH	0.138873	0.173523
1	A1	32	GAPDH	0.140983	0.175012
1	A1	33	GAPDH	0.142722	0.176131
1	A1	34	GAPDH	0.143544	0.176332
1	A1	35	GAPDH	0.143961	0.176129
1	A1	36	GAPDH	0.145273	0.17682
1	A1	37	GAPDH	0.146732	0.177659
1	A1	38	GAPDH	0.146874	0.17718
1	A1	39	GAPDH	0.14794	0.177626
1	A1	40	GAPDH	0.148518	0.177583
2	A2	1	GAPDH	-0.0539474	0.00185124
2	A2	2	GAPDH	-0.0540434	0.0013746
2	A2	3	GAPDH	-0.0538381	0.00119924
2	A2	4	GAPDH	-0.0539673	0.000689342
2	A2	5	GAPDH	-0.0537231	0.000552849
2	A2	6	GAPDH	-0.0539812	-8.59315e-05
2	A2	7	GAPDH	-0.0550319	-0.00151725
2	A2	8	GAPDH	-0.0548451	-0.00171112
2	A2	9	GAPDH	-0.0535938	-0.000840502
2	A2	10	GAPDH	-0.0527816	-0.000408981
2	A2	11	GAPDH	-0.0521189	-0.000126952
2	A2	12	GAPDH	-0.051127	0.000484236
2	A2	13	GAPDH	-0.0494655	0.00176507
2	A2	14	GAPDH	-0.0454135	0.00543634
2	A2	15	GAPDH	-0.0384774	0.0119917
2	A2	16	GAPDH	-0.0270507	0.0230378
2	A2	17	GAPDH	-0.00725669	0.0424512
2	A2	18	GAPDH	0.0201658	0.0694929
2	A2	19	GAPDH	0.0526598	0.101606
2	A2	20	GAPDH	0.0851837	0.13375
2	A2	21	GAPDH	0.109708	0.157893
2	A2	22	GAPDH	0.123845	0.17165
2	A2	23	GAPDH	0.129833	0.177257
2	A2	24	GAPDH	0.131051	0.178094
2	A2	25	GAPDH	0.130654	0.177317
2	A2	26	GAPDH	0.131043	0.177325
2	A2	27	GAPDH	0.131196	0.177097
2	A2	28	GAPDH	0.131409	0.176929
2	A2	29	GAPDH	0.131396	0.176536
2	A2	30	GAPDH	0.130058	0.174817
2	A2	31	GAPDH	0.129566	0.173945
2	A2	32	GAPDH	0.130329	0.174326
2	A2	33	GAPDH	0.130835	0.174452
2	A2	34	GAPDH	0.130468	0.173704
2	A2	35	GAPDH	0.130188	0.173043
2	A2	36	GAPDH	0.130173	0.172648
2	A2	37	GAPDH	0.12989	0.171984
2	A2	38	GAPDH	0.129791	0.171504
2	A2	39	GAPDH	0.129294	0.170627
2	A2	40	GAPDH	0.12939	0.170342
3	A3	1	GAPDH	-0.0493907	0.00285741
3	A3	2	GAPDH	-0.049741	0.00209838
3	A3	3	GAPDH	-0.0501132	0.00131753
3	A3	4	GAPDH	-0.0501857	0.000836279
3	A3	5	GAPDH	-0.0498821	0.000731233
3	A3	6	GAPDH	-0.050276	-7.13894e-05
3	A3	7	GAPDH	-0.0508601	-0.00106415
3	A3	8	GAPDH	-0.0507019	-0.00131468
3	A3	9	GAPDH	-0.049881	-0.000902474
3	A3	10	GAPDH	-0.0496178	-0.00104789
3	A3	11	GAPDH	-0.049245	-0.0010838
3	A3	12	GAPDH	-0.0488432	-0.00109067
3	A3	13	GAPDH	-0.0467355	0.00060828
3	A3	14	GAPDH	-0.0438534	0.00308174
3	A3	15	GAPDH	-0.0375636	0.0089628
3	A3	16	GAPDH	-0.0265463	0.0195714
3	A3	17	GAPDH	-0.00897826	0.0367308
3	A3	18	GAPDH	0.0168156	0.0621159
3	A3	19	GAPDH	0.0488971	0.0937888
3	A3	20	GAPDH	0.0819643	0.126447
3	A3	21	GAPDH	0.108254	0.152328
3	A3	22	GAPDH	0.12424	0.167905
3	A3	23	GAPDH	0.131682	0.174939
3	A3	24	GAPDH	0.134153	0.177002
3	A3	25	GAPDH	0.13471	0.17715
3	A3	26	GAPDH	0.134307	0.176338
3	A3	27	GAPDH	0.134377	0.175999
3	A3	28	GAPDH	0.134966	0.17618
3	A3	29	GAPDH	0.134929	0.175733
3	A3	30	GAPDH	0.134648	0.175044
3	A3	31	GAPDH	0.134611	0.174598
3	A3	32	GAPDH	0.13448	0.174058
3	A3	33	GAPDH	0.134682	0.173852
3	A3	34	GAPDH	0.134605	0.173366
3	A3	35	GAPDH	0.135079	0.173432
3	A3	36	GAPDH	0.134308	0.172252
3	A3	37	GAPDH	0.133733	0.171268
3	A3	38	GAPDH	0.133653	0.170779
3	A3	39	GAPDH	0.13349	0.170208
3	A3	40	GAPDH	0.133105	0.169414
4	A4	1	GAPDH	-0.0485654	0.0020052
4	A4	2	GAPDH	-0.0483122	0.00172249
4	A4	3	GAPDH	-0.0483713	0.00112759
4	A4	4	GAPDH	-0.0482537	0.000709291
4	A4	5	GAPDH	-0.0475204	0.000906741
4	A4	6	GAPDH	-0.0477851	0.00010622
4	A4	7	GAPDH	-0.0488733	-0.00151788
4	A4	8	GAPDH	-0.0486747	-0.00185513
4	A4	9	GAPDH	-0.0474738	-0.00119006
4	A4	10	GAPDH	-0.0464869	-0.000739064
4	A4	11	GAPDH	-0.0454482	-0.000236218
4	A4	12	GAPDH	-0.0445003	0.000175809
4	A4	13	GAPDH	-0.0416276	0.0025127
4	A4	14	GAPDH	-0.0374219	0.00618248
4	A4	15	GAPDH	-0.0272302	0.0158383
4	A4	16	GAPDH	-0.00538674	0.037146
4	A4	17	GAPDH	0.0183733	0.0603702
4	A4	18	GAPDH	0.0478645	0.0893255
4	A4	19	GAPDH	0.0819679	0.122893
4	A4	20	GAPDH	0.11511	0.155499
4	A4	21	GAPDH	0.140362	0.180215
4	A4	22	GAPDH	0.153939	0.193256
4	A4	23	GAPDH	0.160232	0.199014
4	A4	24	GAPDH	0.161598	0.199844
4	A4	25	GAPDH	0.162111	0.199821
4	A4	26	GAPDH	0.162341	0.199515
4	A4	27	GAPDH	0.162371	0.199009
4	A4	28	GAPDH	0.162966	0.199068
4	A4	29	GAPDH	0.163396	0.198962
4	A4	30	GAPDH	0.162944	0.197975
4	A4	31	GAPDH	0.162523	0.197018
4	A4	32	GAPDH	0.163245	0.197204
4	A4	33	GAPDH	0.164056	0.197479
4	A4	34	GAPDH	0.165306	0.198193
4	A4	35	GAPDH	0.165557	0.197909
4	A4	36	GAPDH	0.167511	0.199326
4	A4	37	GAPDH	0.169159	0.200439
4	A4	38	GAPDH	0.169212	0.199956
4	A4	39	GAPDH	0.170177	0.200385
4	A4	40	GAPDH	0.1711	0.200772
5	A5	1
5	A5	2
5	A5	3
5	A5	4
5	A5	5
5	A5	6
5	A5	7
5	A5	8
5	A5	9
5	A5	10
5	A5	11
5	A5	12
5	A5	13
5	A5	14
5	A5	15
5	A5	16
5	A5	17
5	A5	18
5	A5	19
5	A5	20
5	A5	21
5	A5	22
5	A5	23
5	A5	24
5	A5	25
5	A5	26
5	A5	27
5	A5	28
5	A5	29
5	A5	30
5	A5	31
5	A5	32
5	A5	33
5	A5	34
5	A5	35
5	A5	36
5	A5	37
5	A5	38
5	A5	39
5	A5	40
6	A6	1
6	A6	2
6	A6	3
6	A6	4
6	A6	5
6	A6	6
6	A6	7
6	A6	8
6	A6	9
6	A6	10
6	A6	11
6	A6	12
6	A6	13
6	A6	14
6	A6	15
6	A6	16
6	A6	17
6	A6	18
6	A6	19
6	A6	20
6	A6	21
6	A6	22
6	A6	23
6	A6	24
6	A6	25
6	A6	26
6	A6	27
6	A6	28
6	A6	29
6	A6	30
6	A6	31
6	A6	32
6	A6	33
6	A6	34
6	A6	35
6	A6	36
6	A6	37
6	A6	38
6	A6	39
6	A6	40
7	A7	1
7	A7	2
7	A7	3
7	A7	4
7	A7	5
7	A7	6
7	A7	7
7	A7	8
7	A7	9
7	A7	10
7	A7	11
7	A7	12
7	A7	13
7	A7	14
7	A7	15
7	A7	16
7	A7	17
7	A7	18
7	A7	19
7	A7	20
7	A7	21
7	A7	22
7	A7	23
7	A7	24
7	A7	25
7	A7	26
7	A7	27
7	A7	28
7	A7	29
7	A7	30
7	A7	31
7	A7	32
7	A7	33
7	A7	34
7	A7	35
7	A7	36
7	A7	37
7	A7	38
7	A7	39
7	A7	40
8	A8	1
8	A8	2
8	A8	3
8	A8	4
8	A8	5
8	A8	6
8	A8	7
8	A8	8
8	A8	9
8	A8	10
8	A8	11
8	A8	12
8	A8	13
8	A8	14
8	A8	15
8	A8	16
8	A8	17
8	A8	18
8	A8	19
8	A8	20
8	A8	21
8	A8	22
8	A8	23
8	A8	24
8	A8	25
8	A8	26
8	A8	27
8	A8	28
8	A8	29
8	A8	30
8	A8	31
8	A8	32
8	A8	33
8	A8	34
8	A8	35
8	A8	36
8	A8	37
8	A8	38
8	A8	39
8	A8	40
9	A9	1
9	A9	2
9	A9	3
9	A9	4
9	A9	5
9	A9	6
9	A9	7
9	A9	8
9	A9	9
9	A9	10
9	A9	11
9	A9	12
9	A9	13
9	A9	14
9	A9	15
9	A9	16
9	A9	17
9	A9	18
9	A9	19
9	A9	20
9	A9	21
9	A9	22
9	A9	23
9	A9	24
9	A9	25
9	A9	26
9	A9	27
9	A9	28
9	A9	29
9	A9	30
9	A9	31
9	A9	32
9	A9	33
9	A9	34
9	A9	35
9	A9	36
9	A9	37
9	A9	38
9	A9	39
9	A9	40
10	A10	1
10	A10	2
10	A10	3
10	A10	4
10	A10	5
10	A10	6
10	A10	7
10	A10	8
10	A10	9
10	A10	10
10	A10	11
10	A10	12
10	A10	13
10	A10	14
10	A10	15
10	A10	16
10	A10	17
10	A10	18
10	A10	19
10	A10	20
10	A10	21
10	A10	22
10	A10	23
10	A10	24
10	A10	25
10	A10	26
10	A10	27
10	A10	28
10	A10	29
10	A10	30
10	A10	31
10	A10	32
10	A10	33
10	A10	34
10	A10	35
10	A10	36
10	A10	37
10	A10	38
10	A10	39
10	A10	40
11	A11	1
11	A11	2
11	A11	3
11	A11	4
11	A11	5
11	A11	6
11	A11	7
11	A11	8
11	A11	9
11	A11	10
11	A11	11
11	A11	12
11	A11	13
11	A11	14
11	A11	15
11	A11	16
11	A11	17
11	A11	18
11	A11	19
11	A11	20
11	A11	21
11	A11	22
11	A11	23
11	A11	24
11	A11	25
11	A11	26
11	A11	27
11	A11	28
11	A11	29
11	A11	30
11	A11	31
11	A11	32
11	A11	33
11	A11	34
11	A11	35
11	A11	36
11	A11	37
11	A11	38
11	A11	39
11	A11	40
12	A12	1
12	A12	2
12	A12	3
12	A12	4
12	A12	5
12	A12	6
12	A12	7
12	A12	8
12	A12	9
12	A12	10
12	A12	11
12	A12	12
12	A12	13
12	A12	14
12	A12	15
12	A12	16
12	A12	17
12	A12	18
12	A12	19
12	A12	20
12	A12	21
12	A12	22
12	A12	23
12	A12	24
12	A12	25
12	A12	26
12	A12	27
12	A12	28
12	A12	29
12	A12	30
12	A12	31
12	A12	32
12	A12	33
12	A12	34
12	A12	35
12	A12	36
12	A12	37
12	A12	38
12	A12	39
12	A12	40
13	B1	1	GAPDH	-0.0952091	0.00111168
13	B1	2	GAPDH	-0.0953581	0.000794747
13	B1	3	GAPDH	-0.0950097	0.000975217
13	B1	4	GAPDH	-0.0952789	0.000537974
13	B1	5	GAPDH	-0.0955649	8.40352e-05
13	B1	6	GAPDH	-0.0955991	-0.000118149
13	B1	7	GAPDH	-0.0956963	-0.00038329
13	B1	8	GAPDH	-0.0957069	-0.000561908
13	B1	9	GAPDH	-0.095698	-0.000720961
13	B1	10	GAPDH	-0.0957531	-0.000944037
13	B1	11	GAPDH	-0.0953761	-0.000735038
13	B1	12	GAPDH	-0.094673	-0.000199891
13	B1	13	GAPDH	-0.0941831	0.000122074
13	B1	14	GAPDH	-0.0921932	0.00194397
13	B1	15	GAPDH	-0.0883257	0.00564352
13	B1	16	GAPDH	-0.0818537	0.0119475
13	B1	17	GAPDH	-0.0710261	0.0226071
13	B1	18	GAPDH	-0.0532185	0.0402468
13	B1	19	GAPDH	-0.0271873	0.0661101
13	B1	20	GAPDH	0.0036855	0.0968149
13	B1	21	GAPDH	0.0347786	0.12774
13	B1	22	GAPDH	0.0596848	0.152478
13	B1	23	GAPDH	0.0740213	0.166647
13	B1	24	GAPDH	0.0808488	0.173306
13	B1	25	GAPDH	0.0829759	0.175265
13	B1	26	GAPDH	0.0828895	0.175011
13	B1	27	GAPDH	0.0826321	0.174586
13	B1	28	GAPDH	0.0828107	0.174596
13	B1	29	GAPDH	0.0824042	0.174022
13	B1	30	GAPDH	0.0825567	0.174006
13	B1	31	GAPDH	0.0830062	0.174288
13	B1	32	GAPDH	0.0825713	0.173685
13	B1	33	GAPDH	0.0829217	0.173867
13	B1	34	GAPDH	0.0829345	0.173712
13	B1	35	GAPDH	0.0827504	0.17336
13	B1	36	GAPDH	0.0828319	0.173274
13	B1	37	GAPDH	0.0827113	0.172985
13	B1	38	GAPDH	0.0821046	0.17221
13	B1	39	GAPDH	0.0815638	0.171502
13	B1	40	GAPDH	0.0802423	0.170012
14	B2	1	GAPDH	-0.0581775	0.00193095
14	B2	2	GAPDH	-0.0581478	0.00149319
14	B2	3	GAPDH	-0.0587633	0.000410203
14	B2	4	GAPDH	-0.0587076	-1.56076e-06
14	B2	5	GAPDH	-0.0576061	0.000632469
14	B2	6	GAPDH	-0.0575044	0.000266612
14	B2	7	GAPDH	-0.0573904	-8.68057e-05
14	B2	8	GAPDH	-0.0573184	-0.000482293
14	B2	9	GAPDH	-0.0572588	-0.000890183
14	B2	10	GAPDH	-0.0567416	-0.000840558
14	B2	11	GAPDH	-0.056446	-0.00101241
14	B2	12	GAPDH	-0.0549406	2.54947e-05
14	B2	13	GAPDH	-0.0525196	0.00197903
14	B2	14	GAPDH	-0.0490974	0.00493373
14	B2	15	GAPDH	-0.0416269	0.0119368
14	B2	16	GAPDH	-0.029083	0.0240131
14	B2	17	GAPDH	-0.00952833	0.0431003
14	B2	18	GAPDH	0.0194047	0.0715659
14	B2	19	GAPDH	0.0535706	0.105264
14	B2	20	GAPDH	0.0849543	0.13618
14	B2	21	GAPDH	0.109513	0.160271
14	B2	22	GAPDH	0.122626	0.172917
14	B2	23	GAPDH	0.127689	0.177513
14	B2	24	GAPDH	0.129652	0.179008
14	B2	25	GAPDH	0.129536	0.178424
14	B2	26	GAPDH	0.128937	0.177358
14	B2	27	GAPDH	0.128506	0.17646
14	B2	28	GAPDH	0.129082	0.176568
14	B2	29	GAPDH	0.129189	0.176207
14	B2	30	GAPDH	0.128348	0.174899
14	B2	31	GAPDH	0.127945	0.174029
14	B2	32	GAPDH	0.127537	0.173153
14	B2	33	GAPDH	0.128279	0.173427
14	B2	34	GAPDH	0.128922	0.173603
14	B2	35	GAPDH	0.128264	0.172478
14	B2	36	GAPDH	0.128164	0.171911
14	B2	37	GAPDH	0.128082	0.171361
14	B2	38	GAPDH	0.127766	0.170578
14	B2	39	GAPDH	0.127731	0.170075
14	B2	40	GAPDH	0.126829	0.168705
15	B3	1	GAPDH	-0.0587995	0.00169312
15	B3	2	GAPDH	-0.0586821	0.00120485
15	B3	3	GAPDH	-0.058325	0.000956303
15	B3	4	GAPDH	-0.0580187	0.000656894
15	B3	5	GAPDH	-0.0573112	0.000758739
15	B3	6	GAPDH	-0.0574276	3.66403e-05
15	B3	7	GAPDH	-0.0573075	-0.00044894
15	B3	8	GAPDH	-0.0569183	-0.000665473
15	B3	9	GAPDH	-0.0566522	-0.00100507
15	B3	10	GAPDH	-0.0563379	-0.00129646
15	B3	11	GAPDH	-0.0560966	-0.00166083
15	B3	12	GAPDH	-0.0550598	-0.00122968
15	B3	13	GAPDH	-0.052646	0.000578416
15	B3	14	GAPDH	-0.0492993	0.00331946
15	B3	15	GAPDH	-0.0435198	0.00849319
15	B3	16	GAPDH	-0.0327195	0.0186878
15	B3	17	GAPDH	-0.0156047	0.0351969
15	B3	18	GAPDH	0.0102384	0.0604344
15	B3	19	GAPDH	0.0428123	0.0924026
15	B3	20	GAPDH	0.0764039	0.125388
15	B3	21	GAPDH	0.103259	0.151638
15	B3	22	GAPDH	0.120653	0.168426
15	B3	23	GAPDH	0.128375	0.175542
15	B3	24	GAPDH	0.13059	0.177152
15	B3	25	GAPDH	0.131325	0.177282
15	B3	26	GAPDH	0.131573	0.176924
15	B3	27	GAPDH	0.132724	0.177469
15	B3	28	GAPDH	0.133002	0.177141
15	B3	29	GAPDH	0.131621	0.175154
15	B3	30	GAPDH	0.131599	0.174527
15	B3	31	GAPDH	0.13186	0.174182
15	B3	32	GAPDH	0.132034	0.17375
15	B3	33	GAPDH	0.131667	0.172777
15	B3	34	GAPDH	0.131573	0.172078
15	B3	35	GAPDH	0.132029	0.171928
15	B3	36	GAPDH	0.131932	0.171226
15	B3	37	GAPDH	0.131551	0.170239
15	B3	38	GAPDH	0.131327	0.169409
15	B3	39	GAPDH	0.130785	0.168261
15	B3	40	GAPDH	0.129956	0.166827
16	B4	1	GAPDH	-0.0481621	0.00235091
16	B4	2	GAPDH	-0.0480791	0.0019743
16	B4	3	GAPDH	-0.0485711	0.00102265
16	B4	4	GAPDH	-0.0486621	0.000472106
16	B4	5	GAPDH	-0.0484703	0.000204297
16	B4	6	GAPDH	-0.0484288	-0.000213776
16	B4	7	GAPDH	-0.0484037	-0.000648256
16	B4	8	GAPDH	-0.0482906	-0.000994785
16	B4	9	GAPDH	-0.0477263	-0.000890099
16	B4	10	GAPDH	-0.0468818	-0.00050516
16	B4	11	GAPDH	-0.0463816	-0.00046456
16	B4	12	GAPDH	-0.0452024	0.000255011
16	B4	13	GAPDH	-0.0432353	0.00176257
16	B4	14	GAPDH	-0.0391913	0.00534695
16	B4	15	GAPDH	-0.0314246	0.012654
16	B4	16	GAPDH	-0.0176921	0.025927
16	B4	17	GAPDH	0.00329995	0.0464594
16	B4	18	GAPDH	0.0332339	0.0759337
16	B4	19	GAPDH	0.0679089	0.110149
16	B4	20	GAPDH	0.100165	0.141946
16	B4	21	GAPDH	0.124201	0.165523
16	B4	22	GAPDH	0.138311	0.179173
16	B4	23	GAPDH	0.143392	0.183794
16	B4	24	GAPDH	0.143712	0.183654
16	B4	25	GAPDH	0.143742	0.183225
16	B4	26	GAPDH	0.143786	0.182809
16	B4	27	GAPDH	0.144236	0.182799
16	B4	28	GAPDH	0.144444	0.182548
16	B4	29	GAPDH	0.14416	0.181804
16	B4	30	GAPDH	0.143547	0.180731
16	B4	31	GAPDH	0.143495	0.18022
16	B4	32	GAPDH	0.144123	0.180389
16	B4	33	GAPDH	0.143866	0.179672
16	B4	34	GAPDH	0.143485	0.178831
16	B4	35	GAPDH	0.144009	0.178896
16	B4	36	GAPDH	0.143998	0.178426
16	B4	37	GAPDH	0.143457	0.177424
16	B4	38	GAPDH	0.142447	0.175955
16	B4	39	GAPDH	0.141798	0.174847
16	B4	40	GAPDH	0.141331	0.17392
17	B5	1
17	B5	2
17	B5	3
17	B5	4
17	B5	5
17	B5	6
17	B5	7
17	B5	8
17	B5	9
17	B5	10
17	B5	11
17	B5	12
17	B5	13
17	B5	14
17	B5	15
17	B5	16
17	B5	17
17	B5	18
17	B5	19
17	B5	20
17	B5	21
17	B5	22
17	B5	23
17	B5	24
17	B5	25
17	B5	26
17	B5	27
17	B5	28
17	B5	29
17	B5	30
17	B5	31
17	B5	32
17	B5	33
17	B5	34
17	B5	35
17	B5	36
17	B5	37
17	B5	38
17	B5	39
17	B5	40
18	B6	1
18	B6	2
18	B6	3
18	B6	4
18	B6	5
18	B6	6
18	B6	7
18	B6	8
18	B6	9
18	B6	10
18	B6	11
18	B6	12
18	B6	13
18	B6	14
18	B6	15
18	B6	16
18	B6	17
18	B6	18
18	B6	19
18	B6	20
18	B6	21
18	B6	22
18	B6	23
18	B6	24
18	B6	25
18	B6	26
18	B6	27
18	B6	28
18	B6	29
18	B6	30
18	B6	31
18	B6	32
18	B6	33
18	B6	34
18	B6	35
18	B6	36
18	B6	37
18	B6	38
18	B6	39
18	B6	40
19	B7	1
19	B7	2
19	B7	3
19	B7	4
19	B7	5
19	B7	6
19	B7	7
19	B7	8
19	B7	9
19	B7	10
19	B7	11
19	B7	12
19	B7	13
19	B7	14
19	B7	15
19	B7	16
19	B7	17
19	B7	18
19	B7	19
19	B7	20
19	B7	21
19	B7	22
19	B7	23
19	B7	24
19	B7	25
19	B7	26
19	B7	27
19	B7	28
19	B7	29
19	B7	30
19	B7	31
19	B7	32
19	B7	33
19	B7	34
19	B7	35
19	B7	36
19	B7	37
19	B7	38
19	B7	39
19	B7	40
20	B8	1
20	B8	2
20	B8	3
20	B8	4
20	B8	5
20	B8	6
20	B8	7
20	B8	8
20	B8	9
20	B8	10
20	B8	11
20	B8	12
20	B8	13
20	B8	14
20	B8	15
20	B8	16
20	B8	17
20	B8	18
20	B8	19
20	B8	20
20	B8	21
20	B8	22
20	B8	23
20	B8	24
20	B8	25
20	B8	26
20	B8	27
20	B8	28
20	B8	29
20	B8	30
20	B8	31
20	B8	32
20	B8	33
20	B8	34
20	B8	35
20	B8	36
20	B8	37
20	B8	38
20	B8	39
20	B8	40
21	B9	1
21	B9	2
21	B9	3
21	B9	4
21	B9	5
21	B9	6
21	B9	7
21	B9	8
21	B9	9
21	B9	10
21	B9	11
21	B9	12
21	B9	13
21	B9	14
21	B9	15
21	B9	16
21	B9	17
21	B9	18
21	B9	19
21	B9	20
21	B9	21
21	B9	22
21	B9	23
21	B9	24
21	B9	25
21	B9	26
21	B9	27
21	B9	28
21	B9	29
21	B9	30
21	B9	31
21	B9	32
21	B9	33
21	B9	34
21	B9	35
21	B9	36
21	B9	37
21	B9	38
21	B9	39
21	B9	40
22	B10	1
22	B10	2
22	B10	3
22	B10	4
22	B10	5
22	B10	6
22	B10	7
22	B10	8
22	B10	9
22	B10	10
22	B10	11
22	B10	12
22	B10	13
22	B10	14
22	B10	15
22	B10	16
22	B10	17
22	B10	18
22	B10	19
22	B10	20
22	B10	21
22	B10	22
22	B10	23
22	B10	24
22	B10	25
22	B10	26
22	B10	27
22	B10	28
22	B10	29
22	B10	30
22	B10	31
22	B10	32
22	B10	33
22	B10	34
22	B10	35
22	B10	36
22	B10	37
22	B10	38
22	B10	39
22	B10	40
23	B11	1
23	B11	2
23	B11	3
23	B11	4
23	B11	5
23	B11	6
23	B11	7
23	B11	8
23	B11	9
23	B11	10
23	B11	11
23	B11	12
23	B11	13
23	B11	14
23	B11	15
23	B11	16
23	B11	17
23	B11	18
23	B11	19
23	B11	20
23	B11	21
23	B11	22
23	B11	23
23	B11	24
23	B11	25
23	B11	26
23	B11	27
23	B11	28
23	B11	29
23	B11	30
23	B11	31
23	B11	32
23	B11	33
23	B11	34
23	B11	35
23	B11	36
23	B11	37
23	B11	38
23	B11	39
23	B11	40
24	B12	1
24	B12	2
24	B12	3
24	B12	4
24	B12	5
24	B12	6
24	B12	7
24	B12	8
24	B12	9
24	B12	10
24	B12	11
24	B12	12
24	B12	13
24	B12	14
24	B12	15
24	B12	16
24	B12	17
24	B12	18
24	B12	19
24	B12	20
24	B12	21
24	B12	22
24	B12	23
24	B12	24
24	B12	25
24	B12	26
24	B12	27
24	B12	28
24	B12	29
24	B12	30
24	B12	31
24	B12	32
24	B12	33
24	B12	34
24	B12	35
24	B12	36
24	B12	37
24	B12	38
24	B12	39
24	B12	40
25	C1	1	GAPDH	-0.00929115	0.00459258
25	C1	2	GAPDH	-0.0101285	0.00397498
25	C1	3	GAPDH	-0.0122557	0.00206749
25	C1	4	GAPDH	-0.0131628	0.00138018
25	C1	5	GAPDH	-0.0144748	0.00028793
25	C1	6	GAPDH	-0.0154582	-0.000475742
25	C1	7	GAPDH	-0.0168254	-0.00162318
25	C1	8	GAPDH	-0.0171119	-0.00168987
25	C1	9	GAPDH	-0.017114	-0.00147229
25	C1	10	GAPDH	-0.0171065	-0.00124496
25	C1	11	GAPDH	-0.016909	-0.000827721
25	C1	12	GAPDH	-0.0161713	0.000129716
25	C1	13	GAPDH	-0.0157839	0.000736912
25	C1	14	GAPDH	-0.014009	0.00273154
25	C1	15	GAPDH	-0.00997875	0.00698152
25	C1	16	GAPDH	-0.00387015	0.0133099
25	C1	17	GAPDH	0.00627931	0.0236791
25	C1	18	GAPDH	0.0243998	0.0420193
25	C1	19	GAPDH	0.0509792	0.0688185
25	C1	20	GAPDH	0.0820178	0.100077
25	C1	21	GAPDH	0.11422	0.132499
25	C1	22	GAPDH	0.138598	0.157097
25	C1	23	GAPDH	0.153163	0.171881
25	C1	24	GAPDH	0.159843	0.178781
25	C1	25	GAPDH	0.160582	0.17974
25	C1	26	GAPDH	0.161032	0.180409
25	C1	27	GAPDH	0.161844	0.181441
25	C1	28	GAPDH	0.161944	0.181761
25	C1	29	GAPDH	0.161012	0.181048
25	C1	30	GAPDH	0.161972	0.182229
25	C1	31	GAPDH	0.162	0.182477
25	C1	32	GAPDH	0.162047	0.182743
25	C1	33	GAPDH	0.161489	0.182405
25	C1	34	GAPDH	0.161815	0.18295
25	C1	35	GAPDH	0.161455	0.182811
25	C1	36	GAPDH	0.160417	0.181992
25	C1	37	GAPDH	0.15996	0.181755
25	C1	38	GAPDH	0.160571	0.182585
25	C1	39	GAPDH	0.161342	0.183576
25	C1	40	GAPDH	0.16095	0.183404
26	C2	1	GAPDH	-0.050009	0.0038733
26	C2	2	GAPDH	-0.0494557	0.00318037
26	C2	3	GAPDH	-0.0491523	0.00223759
26	C2	4	GAPDH	-0.0491668	0.000976809
26	C2	5	GAPDH	-0.048392	0.000505448
26	C2	6	GAPDH	-0.048196	-0.000544856
26	C2	7	GAPDH	-0.0479473	-0.00154233
26	C2	8	GAPDH	-0.0474136	-0.00225489
26	C2	9	GAPDH	-0.0462685	-0.00235604
26	C2	10	GAPDH	-0.0436636	-0.000997378
26	C2	11	GAPDH	-0.0412582	0.000161802
26	C2	12	GAPDH	-0.0389495	0.00122431
26	C2	13	GAPDH	-0.036338	0.00258953
26	C2	14	GAPDH	-0.0319937	0.00568758
26	C2	15	GAPDH	-0.0235434	0.0128916
26	C2	16	GAPDH	-0.0102596	0.0249293
26	C2	17	GAPDH	0.0107757	0.0447183
26	C2	18	GAPDH	0.0405853	0.0732817
26	C2	19	GAPDH	0.0756796	0.10713
26	C2	20	GAPDH	0.107992	0.138196
26	C2	21	GAPDH	0.132316	0.161274
26	C2	22	GAPDH	0.14429	0.172002
26	C2	23	GAPDH	0.148283	0.174748
26	C2	24	GAPDH	0.150164	0.175383
26	C2	25	GAPDH	0.150387	0.17436
26	C2	26	GAPDH	0.150416	0.173142
26	C2	27	GAPDH	0.150787	0.172268
26	C2	28	GAPDH	0.151887	0.172121
26	C2	29	GAPDH	0.151542	0.17053
26	C2	30	GAPDH	0.151862	0.169603
26	C2	31	GAPDH	0.151426	0.167921
26	C2	32	GAPDH	0.151201	0.16645
26	C2	33	GAPDH	0.15108	0.165083
26	C2	34	GAPDH	0.15127	0.164027
26	C2	35	GAPDH	0.151629	0.163139
26	C2	36	GAPDH	0.151364	0.161628
26	C2	37	GAPDH	0.14989	0.158908
26	C2	38	GAPDH	0.149265	0.157037
26	C2	39	GAPDH	0.149843	0.156368
26	C2	40	GAPDH	0.150395	0.155674
27	C3	1	GAPDH	-0.0607483	0.00134497
27	C3	2	GAPDH	-0.0602898	0.00115569
27	C3	3	GAPDH	-0.0597962	0.00100146
27	C3	4	GAPDH	-0.0593469	0.000802916
27	C3	5	GAPDH	-0.0591126	0.000389354
27	C3	6	GAPDH	-0.0589747	-0.000120558
27	C3	7	GAPDH	-0.0587525	-0.000546174
27	C3	8	GAPDH	-0.0584534	-0.000894855
27	C3	9	GAPDH	-0.0576062	-0.00069555
27	C3	10	GAPDH	-0.0571959	-0.000933043
27	C3	11	GAPDH	-0.0569518	-0.00133671
27	C3	12	GAPDH	-0.055686	-0.00071875
27	C3	13	GAPDH	-0.0540545	0.0002649
27	C3	14	GAPDH	-0.0508846	0.002787
27	C3	15	GAPDH	-0.0446643	0.00835948
27	C3	16	GAPDH	-0.0334902	0.0188857
27	C3	17	GAPDH	-0.0157239	0.0360042
27	C3	18	GAPDH	0.0112587	0.0623389
27	C3	19	GAPDH	0.0450437	0.0954762
27	C3	20	GAPDH	0.0782775	0.128062
27	C3	21	GAPDH	0.106226	0.155363
27	C3	22	GAPDH	0.122699	0.171188
27	C3	23	GAPDH	0.129866	0.177707
27	C3	24	GAPDH	0.132244	0.179437
27	C3	25	GAPDH	0.133348	0.179893
27	C3	26	GAPDH	0.133166	0.179064
27	C3	27	GAPDH	0.132667	0.177917
27	C3	28	GAPDH	0.133342	0.177944
27	C3	29	GAPDH	0.133482	0.177436
27	C3	30	GAPDH	0.132863	0.17617
27	C3	31	GAPDH	0.133132	0.175791
27	C3	32	GAPDH	0.133192	0.175203
27	C3	33	GAPDH	0.132862	0.174225
27	C3	34	GAPDH	0.132896	0.173611
27	C3	35	GAPDH	0.132678	0.172745
27	C3	36	GAPDH	0.132834	0.172253
27	C3	37	GAPDH	0.132226	0.170997
27	C3	38	GAPDH	0.132477	0.170601
27	C3	39	GAPDH	0.132468	0.169944
27	C3	40	GAPDH	0.132311	0.169139
28	C4	1	GAPDH	-0.0535959	0.000765921
28	C4	2	GAPDH	-0.0532361	0.000532749
28	C4	3	GAPDH	-0.0524599	0.000715911
28	C4	4	GAPDH	-0.0522073	0.000375432
28	C4	5	GAPDH	-0.0516604	0.000329366
28	C4	6	GAPDH	-0.0515365	-0.000139766
28	C4	7	GAPDH	-0.0513174	-0.000513654
28	C4	8	GAPDH	-0.0505035	-0.000292751
28	C4	9	GAPDH	-0.050344	-0.000726276
28	C4	10	GAPDH	-0.0498907	-0.000865951
28	C4	11	GAPDH	-0.0493189	-0.000887214
28	C4	12	GAPDH	-0.0482102	-0.000371495
28	C4	13	GAPDH	-0.0448693	0.0023764
28	C4	14	GAPDH	-0.0401061	0.00654657
28	C4	15	GAPDH	-0.0312995	0.0147601
28	C4	16	GAPDH	-0.0170689	0.0283977
28	C4	17	GAPDH	0.0057146	0.0505882
28	C4	18	GAPDH	0.0368285	0.0811091
28	C4	19	GAPDH	0.0712637	0.114951
28	C4	20	GAPDH	0.100963	0.144058
28	C4	21	GAPDH	0.122294	0.164796
28	C4	22	GAPDH	0.13345	0.175359
28	C4	23	GAPDH	0.136509	0.177825
28	C4	24	GAPDH	0.137582	0.178305
28	C4	25	GAPDH	0.138346	0.178476
28	C4	26	GAPDH	0.138316	0.177852
28	C4	27	GAPDH	0.13798	0.176923
28	C4	28	GAPDH	0.137507	0.175858
28	C4	29	GAPDH	0.137309	0.175066
28	C4	30	GAPDH	0.138192	0.175356
28	C4	31	GAPDH	0.137804	0.174376
28	C4	32	GAPDH	0.13725	0.173229
28	C4	33	GAPDH	0.137445	0.172831
28	C4	34	GAPDH	0.137931	0.172723
28	C4	35	GAPDH	0.137454	0.171654
28	C4	36	GAPDH	0.137344	0.170951
28	C4	37	GAPDH	0.136843	0.169856
28	C4	38	GAPDH	0.13665	0.16907
28	C4	39	GAPDH	0.137095	0.168923
28	C4	40	GAPDH	0.13631	0.167544
29	C5	1
29	C5	2
29	C5	3
29	C5	4
29	C5	5
29	C5	6
29	C5	7
29	C5	8
29	C5	9
29	C5	10
29	C5	11
29	C5	12
29	C5	13
29	C5	14
29	C5	15
29	C5	16
29	C5	17
29	C5	18
29	C5	19
29	C5	20
29	C5	21
29	C5	22
29	C5	23
29	C5	24
29	C5	25
29	C5	26
29	C5	27
29	C5	28
29	C5	29
29	C5	30
29	C5	31
29	C5	32
29	C5	33
29	C5	34
29	C5	35
29	C5	36
29	C5	37
29	C5	38
29	C5	39
29	C5	40
30	C6	1
30	C6	2
30	C6	3
30	C6	4
30	C6	5
30	C6	6
30	C6	7
30	C6	8
30	C6	9
30	C6	10
30	C6	11
30	C6	12
30	C6	13
30	C6	14
30	C6	15
30	C6	16
30	C6	17
30	C6	18
30	C6	19
30	C6	20
30	C6	21
30	C6	22
30	C6	23
30	C6	24
30	C6	25
30	C6	26
30	C6	27
30	C6	28
30	C6	29
30	C6	30
30	C6	31
30	C6	32
30	C6	33
30	C6	34
30	C6	35
30	C6	36
30	C6	37
30	C6	38
30	C6	39
30	C6	40
31	C7	1
31	C7	2
31	C7	3
31	C7	4
31	C7	5
31	C7	6
31	C7	7
31	C7	8
31	C7	9
31	C7	10
31	C7	11
31	C7	12
31	C7	13
31	C7	14
31	C7	15
31	C7	16
31	C7	17
31	C7	18
31	C7	19
31	C7	20
31	C7	21
31	C7	22
31	C7	23
31	C7	24
31	C7	25
31	C7	26
31	C7	27
31	C7	28
31	C7	29
31	C7	30
31	C7	31
31	C7	32
31	C7	33
31	C7	34
31	C7	35
31	C7	36
31	C7	37
31	C7	38
31	C7	39
31	C7	40
32	C8	1
32	C8	2
32	C8	3
32	C8	4
32	C8	5
32	C8	6
32	C8	7
32	C8	8
32	C8	9
32	C8	10
32	C8	11
32	C8	12
32	C8	13
32	C8	14
32	C8	15
32	C8	16
32	C8	17
32	C8	18
32	C8	19
32	C8	20
32	C8	21
32	C8	22
32	C8	23
32	C8	24
32	C8	25
32	C8	26
32	C8	27
32	C8	28
32	C8	29
32	C8	30
32	C8	31
32	C8	32
32	C8	33
32	C8	34
32	C8	35
32	C8	36
32	C8	37
32	C8	38
32	C8	39
32	C8	40
33	C9	1
33	C9	2
33	C9	3
33	C9	4
33	C9	5
33	C9	6
33	C9	7
33	C9	8
33	C9	9
33	C9	10
33	C9	11
33	C9	12
33	C9	13
33	C9	14
33	C9	15
33	C9	16
33	C9	17
33	C9	18
33	C9	19
33	C9	20
33	C9	21
33	C9	22
33	C9	23
33	C9	24
33	C9	25
33	C9	26
33	C9	27
33	C9	28
33	C9	29
33	C9	30
33	C9	31
33	C9	32
33	C9	33
33	C9	34
33	C9	35
33	C9	36
33	C9	37
33	C9	38
33	C9	39
33	C9	40
34	C10	1
34	C10	2
34	C10	3
34	C10	4
34	C10	5
34	C10	6
34	C10	7
34	C10	8
34	C10	9
34	C10	10
34	C10	11
34	C10	12
34	C10	13
34	C10	14
34	C10	15
34	C10	16
34	C10	17
34	C10	18
34	C10	19
34	C10	20
34	C10	21
34	C10	22
34	C10	23
34	C10	24
34	C10	25
34	C10	26
34	C10	27
34	C10	28
34	C10	29
34	C10	30
34	C10	31
34	C10	32
34	C10	33
34	C10	34
34	C10	35
34	C10	36
34	C10	37
34	C10	38
34	C10	39
34	C10	40
35	C11	1
35	C11	2
35	C11	3
35	C11	4
35	C11	5
35	C11	6
35	C11	7
35	C11	8
35	C11	9
35	C11	10
35	C11	11
35	C11	12
35	C11	13
35	C11	14
35	C11	15
35	C11	16
35	C11	17
35	C11	18
35	C11	19
35	C11	20
35	C11	21
35	C11	22
35	C11	23
35	C11	24
35	C11	25
35	C11	26
35	C11	27
35	C11	28
35	C11	29
35	C11	30
35	C11	31
35	C11	32
35	C11	33
35	C11	34
35	C11	35
35	C11	36
35	C11	37
35	C11	38
35	C11	39
35	C11	40
36	C12	1
36	C12	2
36	C12	3
36	C12	4
36	C12	5
36	C12	6
36	C12	7
36	C12	8
36	C12	9
36	C12	10
36	C12	11
36	C12	12
36	C12	13
36	C12	14
36	C12	15
36	C12	16
36	C12	17
36	C12	18
36	C12	19
36	C12	20
36	C12	21
36	C12	22
36	C12	23
36	C12	24
36	C12	25
36	C12	26
36	C12	27
36	C12	28
36	C12	29
36	C12	30
36	C12	31
36	C12	32
36	C12	33
36	C12	34
36	C12	35
36	C12	36
36	C12	37
36	C12	38
36	C12	39
36	C12	40
37	D1	1	txnip	-0.0621039	0.000746134
37	D1	2	txnip	-0.0620127	0.000718419
37	D1	3	txnip	-0.0621361	0.000476132
37	D1	4	txnip	-0.0620521	0.000441253
37	D1	5	txnip	-0.0616647	0.000709692
37	D1	6	txnip	-0.0618623	0.000393155
37	D1	7	txnip	-0.0619681	0.000168421
37	D1	8	txnip	-0.0619515	6.61227e-05
37	D1	9	txnip	-0.0615095	0.000389211
37	D1	10	txnip	-0.0614543	0.000325477
37	D1	11	txnip	-0.0616693	-8.3822e-06
37	D1	12	txnip	-0.0617885	-0.000246516
37	D1	13	txnip	-0.0619795	-0.000556414
37	D1	14	txnip	-0.0620098	-0.00070561
37	D1	15	txnip	-0.0619517	-0.000766447
37	D1	16	txnip	-0.06197	-0.000903722
37	D1	17	txnip	-0.061965	-0.00101764
37	D1	18	txnip	-0.0619057	-0.00107719
37	D1	19	txnip	-0.0615738	-0.00086427
37	D1	20	txnip	-0.0614934	-0.000902803
37	D1	21	txnip	-0.061365	-0.000893302
37	D1	22	txnip	-0.0606254	-0.000272593
37	D1	23	txnip	-0.0588187	0.00141517
37	D1	24	txnip	-0.0562847	0.00383026
37	D1	25	txnip	-0.0513006	0.00869542
37	D1	26	txnip	-0.042929	0.0169481
37	D1	27	txnip	-0.0295576	0.0302007
37	D1	28	txnip	-0.0116559	0.0479834
37	D1	29	txnip	0.0066277	0.0661481
37	D1	30	txnip	0.0211609	0.0805624
37	D1	31	txnip	0.0313268	0.0906093
37	D1	32	txnip	0.0379465	0.0971102
37	D1	33	txnip	0.04279	0.101835
37	D1	34	txnip	0.0461832	0.105109
37	D1	35	txnip	0.0485718	0.107379
37	D1	36	txnip	0.0502362	0.108924
37	D1	37	txnip	0.0518098	0.110379
37	D1	38	txnip	0.0530117	0.111462
37	D1	39	txnip	0.0535314	0.111863
37	D1	40	txnip	0.0541536	0.112366
38	D2	1	txnip	-0.063027	0.000581838
38	D2	2	txnip	-0.0628608	0.000604474
38	D2	3	txnip	-0.0626319	0.000689911
38	D2	4	txnip	-0.0625409	0.000637363
38	D2	5	txnip	-0.0624409	0.000593902
38	D2	6	txnip	-0.0623366	0.000554742
38	D2	7	txnip	-0.062166	0.000581838
38	D2	8	txnip	-0.062211	0.000393365
38	D2	9	txnip	-0.0622199	0.000240901
38	D2	10	txnip	-0.0620794	0.000237904
38	D2	11	txnip	-0.0624304	-0.000256538
38	D2	12	txnip	-0.0624474	-0.000417082
38	D2	13	txnip	-0.0624274	-0.000540541
38	D2	14	txnip	-0.062481	-0.000737675
38	D2	15	txnip	-0.0621943	-0.000594459
38	D2	16	txnip	-0.0622081	-0.000751728
38	D2	17	txnip	-0.062222	-0.000909147
38	D2	18	txnip	-0.0621637	-0.000994373
38	D2	19	txnip	-0.0619927	-0.000966804
38	D2	20	txnip	-0.0619796	-0.00109726
38	D2	21	txnip	-0.0618241	-0.00108523
38	D2	22	txnip	-0.0615245	-0.000929183
38	D2	23	txnip	-0.0612105	-0.000758679
38	D2	24	txnip	-0.0605338	-0.000225466
38	D2	25	txnip	-0.0586779	0.001487
38	D2	26	txnip	-0.0551741	0.00484724
38	D2	27	txnip	-0.0490137	0.0108642
38	D2	28	txnip	-0.0388562	0.0208782
38	D2	29	txnip	-0.0237619	0.035829
38	D2	30	txnip	-0.00474208	0.0547053
38	D2	31	txnip	0.0144663	0.0737702
38	D2	32	txnip	0.0291583	0.0883187
38	D2	33	txnip	0.0383789	0.0973958
38	D2	34	txnip	0.0444022	0.103276
38	D2	35	txnip	0.0488091	0.107539
38	D2	36	txnip	0.0518872	0.110474
38	D2	37	txnip	0.0541748	0.112618
38	D2	38	txnip	0.0562785	0.114578
38	D2	39	txnip	0.0574652	0.115621
38	D2	40	txnip	0.0582344	0.116247
39	D3	1	txnip	-0.0634344	0.00100284
39	D3	2	txnip	-0.0633569	0.000833289
39	D3	3	txnip	-0.0630086	0.000934425
39	D3	4	txnip	-0.0629352	0.000760761
39	D3	5	txnip	-0.0629512	0.000497631
39	D3	6	txnip	-0.0627624	0.000439324
39	D3	7	txnip	-0.0628396	0.000115039
39	D3	8	txnip	-0.0627563	-4.88047e-05
39	D3	9	txnip	-0.062702	-0.000241572
39	D3	10	txnip	-0.0626573	-0.00044401
39	D3	11	txnip	-0.0625026	-0.000536403
39	D3	12	txnip	-0.0623878	-0.000668668
39	D3	13	txnip	-0.0622944	-0.000822353
39	D3	14	txnip	-0.0623124	-0.00108753
39	D3	15	txnip	-0.0622856	-0.00130778
39	D3	16	txnip	-0.0618326	-0.00110194
39	D3	17	txnip	-0.0612545	-0.000770933
39	D3	18	txnip	-0.0606427	-0.000406192
39	D3	19	txnip	-0.0589438	0.0010456
39	D3	20	txnip	-0.0560989	0.00364341
39	D3	21	txnip	-0.0507659	0.00872925
39	D3	22	txnip	-0.0415281	0.01772
39	D3	23	txnip	-0.0270029	0.0319981
39	D3	24	txnip	-0.00790623	0.0508476
39	D3	25	txnip	0.0121104	0.0706172
39	D3	26	txnip	0.0279032	0.0861628
39	D3	27	txnip	0.0380543	0.0960669
39	D3	28	txnip	0.0447061	0.102472
39	D3	29	txnip	0.0495117	0.10703
39	D3	30	txnip	0.0528597	0.110131
39	D3	31	txnip	0.0554206	0.112445
39	D3	32	txnip	0.0570317	0.113809
39	D3	33	txnip	0.0586537	0.115184
39	D3	34	txnip	0.0595231	0.115806
39	D3	35	txnip	0.0599465	0.115982
39	D3	36	txnip	0.0606413	0.11643
39	D3	37	txnip	0.0613817	0.116923
39	D3	38	txnip	0.0620392	0.117334
39	D3	39	txnip	0.0621858	0.117233
39	D3	40	txnip	0.0623701	0.11717
40	D4	1	txnip	-0.0649232	-4.4832e-05
40	D4	2	txnip	-0.0648525	-0.000134283
40	D4	3	txnip	-0.0643188	0.000239179
40	D4	4	txnip	-0.063897	0.000500815
40	D4	5	txnip	-0.063606	0.000631536
40	D4	6	txnip	-0.0636941	0.000383291
40	D4	7	txnip	-0.0636618	0.000255321
40	D4	8	txnip	-0.0634662	0.00029069
40	D4	9	txnip	-0.0634881	0.000108651
40	D4	10	txnip	-0.0634378	-1.33306e-06
40	D4	11	txnip	-0.0633782	-0.000101863
40	D4	12	txnip	-0.0633924	-0.000276332
40	D4	13	txnip	-0.0634486	-0.000492696
40	D4	14	txnip	-0.0634754	-0.000679741
40	D4	15	txnip	-0.0634433	-0.00080786
40	D4	16	txnip	-0.0633797	-0.000904411
40	D4	17	txnip	-0.0631918	-0.000876731
40	D4	18	txnip	-0.0630558	-0.000900967
40	D4	19	txnip	-0.062636	-0.00064141
40	D4	20	txnip	-0.0625275	-0.000693101
40	D4	21	txnip	-0.0619754	-0.000301222
40	D4	22	txnip	-0.0605329	0.000981062
40	D4	23	txnip	-0.0580667	0.00328712
40	D4	24	txnip	-0.0536176	0.00757597
40	D4	25	txnip	-0.045552	0.0154814
40	D4	26	txnip	-0.0328763	0.0279969
40	D4	27	txnip	-0.0149284	0.0457845
40	D4	28	txnip	0.00544211	0.0659949
40	D4	29	txnip	0.0233918	0.0837844
40	D4	30	txnip	0.0355568	0.0957892
40	D4	31	txnip	0.0432343	0.103306
40	D4	32	txnip	0.0484907	0.108403
40	D4	33	txnip	0.0521634	0.111915
40	D4	34	txnip	0.0550474	0.114639
40	D4	35	txnip	0.0568572	0.116288
40	D4	36	txnip	0.0583738	0.117645
40	D4	37	txnip	0.0594151	0.118526
40	D4	38	txnip	0.0603794	0.11933
40	D4	39	txnip	0.0611262	0.119917
40	D4	40	txnip	0.0616167	0.120247
41	D5	1
41	D5	2
41	D5	3
41	D5	4
41	D5	5
41	D5	6
41	D5	7
41	D5	8
41	D5	9
41	D5	10
41	D5	11
41	D5	12
41	D5	13
41	D5	14
41	D5	15
41	D5	16
41	D5	17
41	D5	18
41	D5	19
41	D5	20
41	D5	21
41	D5	22
41	D5	23
41	D5	24
41	D5	25
41	D5	26
41	D5	27
41	D5	28
41	D5	29
41	D5	30
41	D5	31
41	D5	32
41	D5	33
41	D5	34
41	D5	35
41	D5	36
41	D5	37
41	D5	38
41	D5	39
41	D5	40
42	D6	1
42	D6	2
42	D6	3
42	D6	4
42	D6	5
42	D6	6
42	D6	7
42	D6	8
42	D6	9
42	D6	10
42	D6	11
42	D6	12
42	D6	13
42	D6	14
42	D6	15
42	D6	16
42	D6	17
42	D6	18
42	D6	19
42	D6	20
42	D6	21
42	D6	22
42	D6	23
42	D6	24
42	D6	25
42	D6	26
42	D6	27
42	D6	28
42	D6	29
42	D6	30
42	D6	31
42	D6	32
42	D6	33
42	D6	34
42	D6	35
42	D6	36
42	D6	37
42	D6	38
42	D6	39
42	D6	40
43	D7	1
43	D7	2
43	D7	3
43	D7	4
43	D7	5
43	D7	6
43	D7	7
43	D7	8
43	D7	9
43	D7	10
43	D7	11
43	D7	12
43	D7	13
43	D7	14
43	D7	15
43	D7	16
43	D7	17
43	D7	18
43	D7	19
43	D7	20
43	D7	21
43	D7	22
43	D7	23
43	D7	24
43	D7	25
43	D7	26
43	D7	27
43	D7	28
43	D7	29
43	D7	30
43	D7	31
43	D7	32
43	D7	33
43	D7	34
43	D7	35
43	D7	36
43	D7	37
43	D7	38
43	D7	39
43	D7	40
44	D8	1
44	D8	2
44	D8	3
44	D8	4
44	D8	5
44	D8	6
44	D8	7
44	D8	8
44	D8	9
44	D8	10
44	D8	11
44	D8	12
44	D8	13
44	D8	14
44	D8	15
44	D8	16
44	D8	17
44	D8	18
44	D8	19
44	D8	20
44	D8	21
44	D8	22
44	D8	23
44	D8	24
44	D8	25
44	D8	26
44	D8	27
44	D8	28
44	D8	29
44	D8	30
44	D8	31
44	D8	32
44	D8	33
44	D8	34
44	D8	35
44	D8	36
44	D8	37
44	D8	38
44	D8	39
44	D8	40
45	D9	1
45	D9	2
45	D9	3
45	D9	4
45	D9	5
45	D9	6
45	D9	7
45	D9	8
45	D9	9
45	D9	10
45	D9	11
45	D9	12
45	D9	13
45	D9	14
45	D9	15
45	D9	16
45	D9	17
45	D9	18
45	D9	19
45	D9	20
45	D9	21
45	D9	22
45	D9	23
45	D9	24
45	D9	25
45	D9	26
45	D9	27
45	D9	28
45	D9	29
45	D9	30
45	D9	31
45	D9	32
45	D9	33
45	D9	34
45	D9	35
45	D9	36
45	D9	37
45	D9	38
45	D9	39
45	D9	40
46	D10	1
46	D10	2
46	D10	3
46	D10	4
46	D10	5
46	D10	6
46	D10	7
46	D10	8
46	D10	9
46	D10	10
46	D10	11
46	D10	12
46	D10	13
46	D10	14
46	D10	15
46	D10	16
46	D10	17
46	D10	18
46	D10	19
46	D10	20
46	D10	21
46	D10	22
46	D10	23
46	D10	24
46	D10	25
46	D10	26
46	D10	27
46	D10	28
46	D10	29
46	D10	30
46	D10	31
46	D10	32
46	D10	33
46	D10	34
46	D10	35
46	D10	36
46	D10	37
46	D10	38
46	D10	39
46	D10	40
47	D11	1
47	D11	2
47	D11	3
47	D11	4
47	D11	5
47	D11	6
47	D11	7
47	D11	8
47	D11	9
47	D11	10
47	D11	11
47	D11	12
47	D11	13
47	D11	14
47	D11	15
47	D11	16
47	D11	17
47	D11	18
47	D11	19
47	D11	20
47	D11	21
47	D11	22
47	D11	23
47	D11	24
47	D11	25
47	D11	26
47	D11	27
47	D11	28
47	D11	29
47	D11	30
47	D11	31
47	D11	32
47	D11	33
47	D11	34
47	D11	35
47	D11	36
47	D11	37
47	D11	38
47	D11	39
47	D11	40
48	D12	1
48	D12	2
48	D12	3
48	D12	4
48	D12	5
48	D12	6
48	D12	7
48	D12	8
48	D12	9
48	D12	10
48	D12	11
48	D12	12
48	D12	13
48	D12	14
48	D12	15
48	D12	16
48	D12	17
48	D12	18
48	D12	19
48	D12	20
48	D12	21
48	D12	22
48	D12	23
48	D12	24
48	D12	25
48	D12	26
48	D12	27
48	D12	28
48	D12	29
48	D12	30
48	D12	31
48	D12	32
48	D12	33
48	D12	34
48	D12	35
48	D12	36
48	D12	37
48	D12	38
48	D12	39
48	D12	40
49	E1	1	txnip	-0.0622995	0.000541507
49	E1	2	txnip	-0.0620913	0.000639628
49	E1	3	txnip	-0.0618708	0.000750073
49	E1	4	txnip	-0.0618022	0.000708604
49	E1	5	txnip	-0.0616789	0.000721859
49	E1	6	txnip	-0.0618855	0.000405169
49	E1	7	txnip	-0.0619322	0.000248391
49	E1	8	txnip	-0.0619308	0.000139665
49	E1	9	txnip	-0.0620371	-7.67102e-05
49	E1	10	txnip	-0.062065	-0.000214605
49	E1	11	txnip	-0.0619562	-0.000215968
49	E1	12	txnip	-0.0618996	-0.000269369
49	E1	13	txnip	-0.0618367	-0.000316527
49	E1	14	txnip	-0.06184	-0.000429965
49	E1	15	txnip	-0.0618004	-0.000500424
49	E1	16	txnip	-0.0621591	-0.000969162
49	E1	17	txnip	-0.0623704	-0.00129054
49	E1	18	txnip	-0.0622973	-0.00132753
49	E1	19	txnip	-0.062041	-0.00118136
49	E1	20	txnip	-0.0615795	-0.000829848
49	E1	21	txnip	-0.0613689	-0.00072938
49	E1	22	txnip	-0.0606661	-0.000136678
49	E1	23	txnip	-0.0588884	0.00153102
49	E1	24	txnip	-0.056326	0.00398327
49	E1	25	txnip	-0.0511988	0.00900045
49	E1	26	txnip	-0.0421397	0.0179495
49	E1	27	txnip	-0.0280203	0.0319588
49	E1	28	txnip	-0.0100564	0.0498126
49	E1	29	txnip	0.00890373	0.0686627
49	E1	30	txnip	0.0243773	0.0840262
49	E1	31	txnip	0.0346363	0.0941751
49	E1	32	txnip	0.0412079	0.100637
49	E1	33	txnip	0.045447	0.104766
[truncated: 1,887 more rows]

## Sheet: Results
Block Type	96-Well 0.2-mL Block
Calibration Background is expired	No
Calibration Background performed on	06-06-2019
Calibration Pure Dye ABY is expired	No
Calibration Pure Dye ABY performed on	06-06-2019
Calibration Pure Dye CY5 is expired	No
Calibration Pure Dye CY5 performed on	06-06-2019
Calibration Pure Dye FAM is expired	No
Calibration Pure Dye FAM performed on	06-06-2019
Calibration Pure Dye JUN is expired	No
Calibration Pure Dye JUN performed on	06-06-2019
Calibration Pure Dye MUSTANG PURPLE is expired	No
Calibration Pure Dye MUSTANG PURPLE performed on	06-06-2019
Calibration Pure Dye NED is expired	No
Calibration Pure Dye NED performed on	06-06-2019
Calibration Pure Dye ROX is expired	No
Calibration Pure Dye ROX performed on	06-06-2019
Calibration Pure Dye SYBR is expired	No
Calibration Pure Dye SYBR performed on	06-06-2019
Calibration Pure Dye TAMRA is expired	No
Calibration Pure Dye TAMRA performed on	06-06-2019
Calibration Pure Dye VIC is expired	No
Calibration Pure Dye VIC performed on	06-06-2019
Calibration ROI is expired	No
Calibration ROI performed on	06-06-2019
Calibration Uniformity is expired	No
Calibration Uniformity performed on	06-06-2019
Chemistry	SYBR_GREEN
Date Created	2020-11-07 07:52:42 AM CST
Experiment Barcode
Experiment Comment
Experiment File Name	D:\cyt 2020\2020-10-23_073243txnip.eds
Experiment Name	2020-10-23_073243txnip
Experiment Run End Time	2020-10-22 17:40:12 PM CST
Experiment Type	Comparative Cт (ΔΔCт)
Instrument Name	272522695
Instrument Serial Number	272522695
Instrument Type	QuantStudio™ 5 System
Passive Reference	ROX
Post-read Stage/Step
Pre-read Stage/Step
Quantification Cycle Method	Ct
Signal Smoothing On	true
Stage where Melt Analysis is performed	Stage3
Stage/ Cycle where Ct Analysis is performed	Stage2, Step2
User Name
Well	Well Position	Omit	Sample Name	Target Name	Task	Reporter	Quencher	Quantity	Quantity Mean	Quantity SD	RQ	RQ Min	RQ Max	CT	Ct Mean	Ct SD	Delta Ct	Delta Ct Mean	Delta Ct SD	Delta Ct SE	Delta Delta Ct	Automatic Ct Threshold	Ct Threshold	Automatic Baseline	Baseline Start	Baseline End	Amp Status	Comments	Cq Conf	THOLDFAIL	Tm1	Tm2	Tm3	Tm4
1	A1	FALSE	231	GAPDH	UNKNOWN	SYBR	None							17.5313	17.7922	0.229975						TRUE	0.04	TRUE	3	14	Amp		0.922719	Y	85.283
2	A2	FALSE	DR	GAPDH	UNKNOWN	SYBR	None							16.8757	16.8248	0.0547378						TRUE	0.04	TRUE	3	13	Amp		0.972357	Y	85.283
3	A3	FALSE	231 yun	GAPDH	UNKNOWN	SYBR	None							17.0949	17.1211	0.0351805						TRUE	0.04	TRUE	3	14	Amp		0.965298	Y	85.6128
4	A4	FALSE	DR yun	GAPDH	UNKNOWN	SYBR	None							16.1851	16.4687	0.259776						TRUE	0.04	TRUE	3	13	Amp		0.939608	Y	85.6128
13	B1	FALSE	231	GAPDH	UNKNOWN	SYBR	None							17.9656	17.7922	0.229975						TRUE	0.04	TRUE	3	14	Amp		0.980421	Y	85.283
14	B2	FALSE	DR	GAPDH	UNKNOWN	SYBR	None							16.8318	16.8248	0.0547378						TRUE	0.04	TRUE	3	13	Amp		0.973984	Y	85.283
15	B3	FALSE	231 yun	GAPDH	UNKNOWN	SYBR	None							17.161	17.1211	0.0351805						TRUE	0.04	TRUE	3	14	Amp		0.949265	Y	85.4603
16	B4	FALSE	DR yun	GAPDH	UNKNOWN	SYBR	None							16.6951	16.4687	0.259776						TRUE	0.04	TRUE	3	13	Amp		0.972689	Y	85.4603
25	C1	FALSE	231	GAPDH	UNKNOWN	SYBR	None							17.8797	17.7922	0.229975						TRUE	0.04	TRUE	3	14	Amp		0.95814	Y	85.283
26	C2	FALSE	DR	GAPDH	UNKNOWN	SYBR	None							16.7669	16.8248	0.0547378						TRUE	0.04	TRUE	3	13	Amp		0.953338	Y	85.1307
27	C3	FALSE	231 yun	GAPDH	UNKNOWN	SYBR	None							17.1072	17.1211	0.0351805						TRUE	0.04	TRUE	3	14	Amp		0.971184	Y	85.4603
28	C4	FALSE	DR yun	GAPDH	UNKNOWN	SYBR	None							16.5259	16.4687	0.259776						TRUE	0.04	TRUE	3	13	Amp		0.973826	Y	85.3079
37	D1	FALSE	231	txnip	UNKNOWN	SYBR	None				1	0.762701	1.31113	27.5353	27.522	0.0809379		9.7298	0.243802	0.140759	0	TRUE	0.04	TRUE	3	24	Amp		0.959714	Y	83.1507
38	D2	FALSE	DR	txnip	UNKNOWN	SYBR	None				0.156752	0.130865	0.187761	29.1862	29.2281	0.152952		12.4032	0.162452	0.0937915	2.67344	TRUE	0.04	TRUE	3	26	Amp		0.943779	Y	83.1507
39	D3	FALSE	231 yun	txnip	UNKNOWN	SYBR	None				9.53063	7.6109	11.9346	23.4008	23.5983	0.199358		6.47723	0.202438	0.116878	-3.25257	TRUE	0.04	TRUE	3	20	Amp		0.937612	Y	83.3259
40	D4	FALSE	DR yun	txnip	UNKNOWN	SYBR	None				0.753918	0.52063	1.09174	26.6641	26.606	0.208696		10.1373	0.333223	0.192386	0.40752	TRUE	0.04	TRUE	3	23	Amp		0.938924	Y	83.4784
49	E1	FALSE	231	txnip	UNKNOWN	SYBR	None				1	0.762701	1.31113	27.4352	27.522	0.0809379		9.7298	0.243802	0.140759	0	TRUE	0.04	TRUE	3	24	Amp		0.954897	Y	83.1507
50	E2	FALSE	DR	txnip	UNKNOWN	SYBR	None				0.156752	0.130865	0.187761	29.3976	29.2281	0.152952		12.4032	0.162452	0.0937915	2.67344	TRUE	0.04	TRUE	3	26	Amp		0.947426	Y	83.1507
51	E3	FALSE	231 yun	txnip	UNKNOWN	SYBR	None				9.53063	7.6109	11.9346	23.5947	23.5983	0.199358		6.47723	0.202438	0.116878	-3.25257	TRUE	0.04	TRUE	3	20	Amp		0.946561	Y	83.3259
52	E4	FALSE	DR yun	txnip	UNKNOWN	SYBR	None				0.753918	0.52063	1.09174	26.3744	26.606	0.208696		10.1373	0.333223	0.192386	0.40752	TRUE	0.04	TRUE	3	23	Amp		0.949724	Y	83.3259
61	F1	FALSE	231	txnip	UNKNOWN	SYBR	None				1	0.762701	1.31113	27.5955	27.522	0.0809379		9.7298	0.243802	0.140759	0	TRUE	0.04	TRUE	3	24	Amp		0.947539	Y	83.1507
62	F2	FALSE	DR	txnip	UNKNOWN	SYBR	None				0.156752	0.130865	0.187761	29.1004	29.2281	0.152952		12.4032	0.162452	0.0937915	2.67344	TRUE	0.04	TRUE	3	26	Amp		0.923744	Y	82.9984
63	F3	FALSE	231 yun	txnip	UNKNOWN	SYBR	None				9.53063	7.6109	11.9346	23.7994	23.5983	0.199358		6.47723	0.202438	0.116878	-3.25257	TRUE	0.04	TRUE	3	20	Amp		0.892712	Y	83.3259
64	F4	FALSE	DR yun	txnip	UNKNOWN	SYBR	None				0.753918	0.52063	1.09174	26.7795	26.606	0.208696		10.1373	0.333223	0.192386	0.40752	TRUE	0.04	TRUE	3	23	Amp		0.964799	Y	83.3259
Analysis Type	Singleplex
Endogenous Control	GAPDH
RQ Min/Max Confidence Level	95.0
Reference Sample	231
Well	Well Position	Omit	Sample Name	Target Name	Task	Reporter	Quencher	Quantity	Quantity Mean	Quantity SD	RQ	RQ Min	RQ Max	CT	Ct Mean	Ct SD	Delta Ct	Delta Ct Mean	Delta Ct SD	Delta Ct SE	Delta Delta Ct	Automatic Ct Threshold	Ct Threshold	Automatic Baseline	Baseline Start	Baseline End	Amp Status	Comments	Cq Conf	THOLDFAIL	Tm1	Tm2	Tm3	Tm4
1	A1	FALSE	231	GAPDH	UNKNOWN	SYBR	None							17.5313	17.7922	0.229975						TRUE	0.04	TRUE	3	14	Amp		0.922719	Y	85.283
13	B1	FALSE	231	GAPDH	UNKNOWN	SYBR	None							17.9656	17.7922	0.229975						TRUE	0.04	TRUE	3	14	Amp		0.980421	Y	85.283
25	C1	FALSE	231	GAPDH	UNKNOWN	SYBR	None							17.8797	17.7922	0.229975						TRUE	0.04	TRUE	3	14	Amp		0.95814	Y	85.283
37	D1	FALSE	231	txnip	UNKNOWN	SYBR	None				1	0.762701	1.31113	27.5353	27.522	0.0809379		9.7298	0.243802	0.140759	0	TRUE	0.04	TRUE	3	24	Amp		0.959714	Y	83.1507
49	E1	FALSE	231	txnip	UNKNOWN	SYBR	None				1	0.762701	1.31113	27.4352	27.522	0.0809379		9.7298	0.243802	0.140759	0	TRUE	0.04	TRUE	3	24	Amp		0.954897	Y	83.1507
61	F1	FALSE	231	txnip	UNKNOWN	SYBR	None				1	0.762701	1.31113	27.5955	27.522	0.0809379		9.7298	0.243802	0.140759	0	TRUE	0.04	TRUE	3	24	Amp		0.947539	Y	83.1507
2	A2	FALSE	DR	GAPDH	UNKNOWN	SYBR	None							16.8757	16.8248	0.0547378						TRUE	0.04	TRUE	3	13	Amp		0.972357	Y	85.283
14	B2	FALSE	DR	GAPDH	UNKNOWN	SYBR	None							16.8318	16.8248	0.0547378						TRUE	0.04	TRUE	3	13	Amp		0.973984	Y	85.283
26	C2	FALSE	DR	GAPDH	UNKNOWN	SYBR	None							16.7669	16.8248	0.0547378						TRUE	0.04	TRUE	3	13	Amp		0.953338	Y	85.1307
38	D2	FALSE	DR	txnip	UNKNOWN	SYBR	None				0.156752	0.130865	0.187761	29.1862	29.2281	0.152952		12.4032	0.162452	0.0937915	2.67344	TRUE	0.04	TRUE	3	26	Amp		0.943779	Y	83.1507
50	E2	FALSE	DR	txnip	UNKNOWN	SYBR	None				0.156752	0.130865	0.187761	29.3976	29.2281	0.152952		12.4032	0.162452	0.0937915	2.67344	TRUE	0.04	TRUE	3	26	Amp		0.947426	Y	83.1507
62	F2	FALSE	DR	txnip	UNKNOWN	SYBR	None				0.156752	0.130865	0.187761	29.1004	29.2281	0.152952		12.4032	0.162452	0.0937915	2.67344	TRUE	0.04	TRUE	3	26	Amp		0.923744	Y	82.9984
																						foldchange
																				231	-2.67344	6.37949
																				DR		1
3	A3	FALSE	231 yun	GAPDH	UNKNOWN	SYBR	None							17.0949	17.1211	0.0351805						TRUE	0.04	TRUE	3	14	Amp		0.965298	Y	85.6128
15	B3	FALSE	231 yun	GAPDH	UNKNOWN	SYBR	None							17.161	17.1211	0.0351805						TRUE	0.04	TRUE	3	14	Amp		0.949265	Y	85.4603
27	C3	FALSE	231 yun	GAPDH	UNKNOWN	SYBR	None							17.1072	17.1211	0.0351805						TRUE	0.04	TRUE	3	14	Amp		0.971184	Y	85.4603
39	D3	FALSE	231 yun	txnip	UNKNOWN	SYBR	None				9.53063	7.6109	11.9346	23.4008	23.5983	0.199358		6.47723	0.202438	0.116878	-3.25257	TRUE	0.04	TRUE	3	20	Amp		0.937612	Y	83.3259
51	E3	FALSE	231 yun	txnip	UNKNOWN	SYBR	None				9.53063	7.6109	11.9346	23.5947	23.5983	0.199358		6.47723	0.202438	0.116878	-3.25257	TRUE	0.04	TRUE	3	20	Amp		0.946561	Y	83.3259
63	F3	FALSE	231 yun	txnip	UNKNOWN	SYBR	None				9.53063	7.6109	11.9346	23.7994	23.5983	0.199358		6.47723	0.202438	0.116878	-3.25257	TRUE	0.04	TRUE	3	20	Amp		0.892712	Y	83.3259
4	A4	FALSE	DR yun	GAPDH	UNKNOWN	SYBR	None							16.1851	16.4687	0.259776						TRUE	0.04	TRUE	3	13	Amp		0.939608	Y	85.6128
16	B4	FALSE	DR yun	GAPDH	UNKNOWN	SYBR	None							16.6951	16.4687	0.259776						TRUE	0.04	TRUE	3	13	Amp		0.972689	Y	85.4603
28	C4	FALSE	DR yun	GAPDH	UNKNOWN	SYBR	None							16.5259	16.4687	0.259776						TRUE	0.04	TRUE	3	13	Amp		0.973826	Y	85.3079
40	D4	FALSE	DR yun	txnip	UNKNOWN	SYBR	None				0.753918	0.52063	1.09174	26.6641	26.606	0.208696		10.1373	0.333223	0.192386	0.40752	TRUE	0.04	TRUE	3	23	Amp		0.938924	Y	83.4784
52	E4	FALSE	DR yun	txnip	UNKNOWN	SYBR	None				0.753918	0.52063	1.09174	26.3744	26.606	0.208696		10.1373	0.333223	0.192386	0.40752	TRUE	0.04	TRUE	3	23	Amp		0.949724	Y	83.3259
64	F4	FALSE	DR yun	txnip	UNKNOWN	SYBR	None				0.753918	0.52063	1.09174	26.7795	26.606	0.208696		10.1373	0.333223	0.192386	0.40752	TRUE	0.04	TRUE	3	23	Amp		0.964799	Y	83.3259
																						foldchange
																				231	-3.66009	12.6415
																				DR		1

## Sheet: Melt Curve Raw Data
Block Type	96-Well 0.2-mL Block
Calibration Background is expired	No
Calibration Background performed on	06-06-2019
Calibration Pure Dye ABY is expired	No
Calibration Pure Dye ABY performed on	06-06-2019
Calibration Pure Dye CY5 is expired	No
Calibration Pure Dye CY5 performed on	06-06-2019
Calibration Pure Dye FAM is expired	No
Calibration Pure Dye FAM performed on	06-06-2019
Calibration Pure Dye JUN is expired	No
Calibration Pure Dye JUN performed on	06-06-2019
Calibration Pure Dye MUSTANG PURPLE is expired	No
Calibration Pure Dye MUSTANG PURPLE performed on	06-06-2019
Calibration Pure Dye NED is expired	No
Calibration Pure Dye NED performed on	06-06-2019
Calibration Pure Dye ROX is expired	No
Calibration Pure Dye ROX performed on	06-06-2019
Calibration Pure Dye SYBR is expired	No
Calibration Pure Dye SYBR performed on	06-06-2019
Calibration Pure Dye TAMRA is expired	No
Calibration Pure Dye TAMRA performed on	06-06-2019
Calibration Pure Dye VIC is expired	No
Calibration Pure Dye VIC performed on	06-06-2019
Calibration ROI is expired	No
Calibration ROI performed on	06-06-2019
Calibration Uniformity is expired	No
Calibration Uniformity performed on	06-06-2019
Chemistry	SYBR_GREEN
Date Created	2020-11-07 07:52:42 AM CST
Experiment Barcode
Experiment Comment
Experiment File Name	D:\cyt 2020\2020-10-23_073243txnip.eds
Experiment Name	2020-10-23_073243txnip
Experiment Run End Time	2020-10-22 17:40:12 PM CST
Experiment Type	Comparative Cт (ΔΔCт)
Instrument Name	272522695
Instrument Serial Number	272522695
Instrument Type	QuantStudio™ 5 System
Passive Reference	ROX
Post-read Stage/Step
Pre-read Stage/Step
Quantification Cycle Method	Ct
Signal Smoothing On	true
Stage where Melt Analysis is performed	Stage3
Stage/ Cycle where Ct Analysis is performed	Stage2, Step2
User Name
Well	Well Position	Reading	Temperature	Fluorescence	Derivative	Target Name
1	A1	1	60	184545	4787.97	GAPDH
1	A1	2	60.3046	182724	4823.08	GAPDH
1	A1	3	60.6092	181777	4860.91	GAPDH
1	A1	4	60.9138	180515	4914.14	GAPDH
1	A1	5	61.2185	178470	4997	GAPDH
1	A1	6	61.5231	178114	5117.73	GAPDH
1	A1	7	61.8277	175808	5271.71	GAPDH
1	A1	8	62.1323	174065	5439.42	GAPDH
1	A1	9	62.4369	173136	5591.11	GAPDH
1	A1	10	62.7415	170132	5697.15	GAPDH
1	A1	11	63.0462	168292	5739.83	GAPDH
1	A1	12	63.3508	165981	5721.02	GAPDH
1	A1	13	63.6554	163615	5662.34	GAPDH
1	A1	14	63.96	162646	5597.2	GAPDH
1	A1	15	64.2646	160671	5558.25	GAPDH
1	A1	16	64.5692	158013	5564.86	GAPDH
1	A1	17	64.8738	158022	5615.78	GAPDH
1	A1	18	65.1785	155645	5689.89	GAPDH
1	A1	19	65.4831	153220	5756.02	GAPDH
1	A1	20	65.7877	151648	5788.01	GAPDH
1	A1	21	66.0923	149026	5777.25	GAPDH
1	A1	22	66.3969	146765	5735.69	GAPDH
1	A1	23	66.7015	145681	5686.6	GAPDH
1	A1	24	67.0061	144018	5649.78	GAPDH
1	A1	25	67.3108	142874	5630.22	GAPDH
1	A1	26	67.6154	139982	5617.61	GAPDH
1	A1	27	67.92	138257	5594.74	GAPDH
1	A1	28	68.2246	136339	5547.85	GAPDH
1	A1	29	68.5292	134710	5472.13	GAPDH
1	A1	30	68.8338	132806	5370.96	GAPDH
1	A1	31	69.1385	130742	5252.61	GAPDH
1	A1	32	69.4431	129891	5128.32	GAPDH
1	A1	33	69.7477	127517	5012.34	GAPDH
1	A1	34	70.0523	125520	4921.24	GAPDH
1	A1	35	70.3569	125015	4869.76	GAPDH
1	A1	36	70.6615	123128	4863.86	GAPDH
1	A1	37	70.9661	122205	4895.52	GAPDH
1	A1	38	71.2708	119989	4943.65	GAPDH
1	A1	39	71.5754	117777	4981.51	GAPDH
1	A1	40	71.88	116501	4986.74	GAPDH
1	A1	41	72.1846	115172	4948.83	GAPDH
1	A1	42	72.4892	113037	4871.68	GAPDH
1	A1	43	72.7938	111016	4770.98	GAPDH
1	A1	44	73.0984	110356	4668.42	GAPDH
1	A1	45	73.4031	109266	4579.18	GAPDH
1	A1	46	73.7077	107282	4514.63	GAPDH
1	A1	47	74.0123	106308	4486.24	GAPDH
1	A1	48	74.3169	104682	4484.76	GAPDH
1	A1	49	74.6215	103660	4496.85	GAPDH
1	A1	50	74.9261	100985	4510.56	GAPDH
1	A1	51	75.2307	100885	4517.37	GAPDH
1	A1	52	75.5354	99299.6	4511.4	GAPDH
1	A1	53	75.84	97232.8	4488.51	GAPDH
1	A1	54	76.1446	96064.5	4447.03	GAPDH
1	A1	55	76.4492	94350.7	4389.17	GAPDH
1	A1	56	76.7538	93308.2	4320.64	GAPDH
1	A1	57	77.0584	92075.6	4247.77	GAPDH
1	A1	58	77.3631	90441.5	4174.03	GAPDH
1	A1	59	77.6677	88870.5	4099.09	GAPDH
1	A1	60	77.9723	88936.9	4021.16	GAPDH
1	A1	61	78.2769	85786.5	3941.05	GAPDH
1	A1	62	78.5815	85052.7	3863.77	GAPDH
1	A1	63	78.8861	84455.4	3796.09	GAPDH
1	A1	64	79.1907	83501.3	3741.8	GAPDH
1	A1	65	79.4954	81323.2	3699.09	GAPDH
1	A1	66	79.8	79997.6	3662.55	GAPDH
1	A1	67	80.1046	79826.7	3628.23	GAPDH
1	A1	68	80.4092	77653.1	3597.49	GAPDH
1	A1	69	80.7138	77128.9	3576.83	GAPDH
1	A1	70	81.0184	75677.1	3575.19	GAPDH
1	A1	71	81.323	74914	3601.7	GAPDH
1	A1	72	81.6277	73926.3	3667.24	GAPDH
1	A1	73	81.9323	72150.1	3789.14	GAPDH
1	A1	74	82.2369	71041.6	3996.19	GAPDH
1	A1	75	82.5415	70168.9	4329.94	GAPDH
1	A1	76	82.8461	69022.8	4805.29	GAPDH
1	A1	77	83.1507	67779.3	5430.29	GAPDH
1	A1	78	83.4553	66246.4	6282.08	GAPDH
1	A1	79	83.76	63612.1	7374.29	GAPDH
1	A1	80	84.0646	61018.2	8680.03	GAPDH
1	A1	81	84.3692	58518	10105.7	GAPDH
1	A1	82	84.6738	56388	11472.3	GAPDH
1	A1	83	84.9784	50197.9	12527.8	GAPDH
1	A1	84	85.283	41582.8	13004.3	GAPDH
1	A1	85	85.5876	30609.1	12710	GAPDH
1	A1	86	85.8923	25984.4	11612.5	GAPDH
1	A1	87	86.1969	24197	9869.81	GAPDH
1	A1	88	86.5015	24773.6	7784.54	GAPDH
1	A1	89	86.8061	24763.4	5702.3	GAPDH
1	A1	90	87.1107	25267.6	3776.44	GAPDH
1	A1	91	87.4153	23773.9	2166.24	GAPDH
1	A1	92	87.72	25015	1088.38	GAPDH
1	A1	93	88.0246	24658	455.182	GAPDH
1	A1	94	88.3292	24685.3	137.261	GAPDH
1	A1	95	88.6338	24701.3	13.3979	GAPDH
1	A1	96	88.9384	23924.2	-6.22607	GAPDH
1	A1	97	89.243	24353.3	21.9014	GAPDH
1	A1	98	89.5476	24559.9	65.6367	GAPDH
1	A1	99	89.8523	24199	106.365	GAPDH
1	A1	100	90.1569	23266.3	132.207	GAPDH
1	A1	101	90.4615	24063.6	136.794	GAPDH
1	A1	102	90.7661	22784.1	120.827	GAPDH
1	A1	103	91.0707	24136.6	91.5127	GAPDH
1	A1	104	91.3753	23394.2	58.2964	GAPDH
1	A1	105	91.6799	23145.5	27.7427	GAPDH
1	A1	106	91.9846	23032.8	1.81396	GAPDH
1	A1	107	92.2892	23073.4	-19.7539	GAPDH
1	A1	108	92.5938	23270.3	-36.1196	GAPDH
1	A1	109	92.8984	22886.8	-44.5542	GAPDH
1	A1	110	93.203	22706.8	-42.355	GAPDH
1	A1	111	93.5076	23305.6	-29.3496	GAPDH
1	A1	112	93.8123	22103.9	-8.82178	GAPDH
1	A1	113	94.1169	23339.8	13.4219	GAPDH
1	A1	114	94.4215	21795.3	31.0884	GAPDH
1	A1	115	94.7261	22428.3	39.6455	GAPDH
2	A2	1	60	170238	6428.6	GAPDH
2	A2	2	60.3046	169830	6511.71	GAPDH
2	A2	3	60.6092	167498	6551.36	GAPDH
2	A2	4	60.9138	164646	6549.63	GAPDH
2	A2	5	61.2185	163163	6537.94	GAPDH
2	A2	6	61.5231	162804	6560.77	GAPDH
2	A2	7	61.8277	160217	6649.89	GAPDH
2	A2	8	62.1323	159257	6805.47	GAPDH
2	A2	9	62.4369	156403	6995.6	GAPDH
2	A2	10	62.7415	155267	7171.87	GAPDH
2	A2	11	63.0462	152711	7290.29	GAPDH
2	A2	12	63.3508	150053	7327.15	GAPDH
2	A2	13	63.6554	148499	7285.53	GAPDH
2	A2	14	63.96	146484	7191.72	GAPDH
2	A2	15	64.2646	144037	7085.23	GAPDH
2	A2	16	64.5692	142289	7003.83	GAPDH
2	A2	17	64.8738	140754	6968.65	GAPDH
2	A2	18	65.1785	139314	6975	GAPDH
2	A2	19	65.4831	137106	6994.35	GAPDH
2	A2	20	65.7877	134804	6987.97	GAPDH
2	A2	21	66.0923	132978	6925.49	GAPDH
2	A2	22	66.3969	130749	6798.66	GAPDH
2	A2	23	66.7015	129300	6624.73	GAPDH
2	A2	24	67.0061	127094	6438.91	GAPDH
2	A2	25	67.3108	125990	6280.54	GAPDH
2	A2	26	67.6154	123422	6177.74	GAPDH
2	A2	27	67.92	122526	6136.12	GAPDH
2	A2	28	68.2246	121366	6136.83	GAPDH
2	A2	29	68.5292	119107	6146.27	GAPDH
2	A2	30	68.8338	116481	6133.16	GAPDH
2	A2	31	69.1385	114578	6082.91	GAPDH
2	A2	32	69.4431	114218	6001.06	GAPDH
2	A2	33	69.7477	112113	5905.98	GAPDH
2	A2	34	70.0523	109600	5816.87	GAPDH
2	A2	35	70.3569	107817	5743.18	GAPDH
2	A2	36	70.6615	107683	5679.88	GAPDH
2	A2	37	70.9661	105613	5610.34	GAPDH
2	A2	38	71.2708	102772	5517.23	GAPDH
2	A2	39	71.5754	100997	5395.26	GAPDH
2	A2	40	71.88	100273	5256.46	GAPDH
2	A2	41	72.1846	98869.2	5123.11	GAPDH
2	A2	42	72.4892	97378.1	5013.81	GAPDH
2	A2	43	72.7938	95479.6	4934.65	GAPDH
2	A2	44	73.0984	94319.6	4881.77	GAPDH
2	A2	45	73.4031	92779.3	4850.4	GAPDH
2	A2	46	73.7077	90995.2	4840.07	GAPDH
2	A2	47	74.0123	90065.3	4850.93	GAPDH
2	A2	48	74.3169	88593.2	4874.98	GAPDH
2	A2	49	74.6215	87623.2	4891.71	GAPDH
2	A2	50	74.9261	84775.1	4873.64	GAPDH
2	A2	51	75.2307	84248.3	4799.21	GAPDH
2	A2	52	75.5354	81858.1	4688.33	GAPDH
2	A2	53	75.84	81040.2	4567.83	GAPDH
2	A2	54	76.1446	80053.1	4435.42	GAPDH
2	A2	55	76.4492	78144.4	4311.27	GAPDH
2	A2	56	76.7538	76839.6	4212.04	GAPDH
2	A2	57	77.0584	76131.7	4147.95	GAPDH
2	A2	58	77.3631	74600.6	4121.2	GAPDH
2	A2	59	77.6677	74051.1	4125.25	GAPDH
2	A2	60	77.9723	71526.9	4145.98	GAPDH
2	A2	61	78.2769	71469.5	4165.54	GAPDH
2	A2	62	78.5815	69304.8	4168.03	GAPDH
2	A2	63	78.8861	68069	4144.56	GAPDH
2	A2	64	79.1907	66629.3	4095.47	GAPDH
2	A2	65	79.4954	65496.3	4028.94	GAPDH
2	A2	66	79.8	64394.3	3956.99	GAPDH
2	A2	67	80.1046	63141.4	3891.42	GAPDH
2	A2	68	80.4092	61524.7	3841.39	GAPDH
2	A2	69	80.7138	61098	3813.61	GAPDH
2	A2	70	81.0184	59724.3	3814.36	GAPDH
2	A2	71	81.323	58339.7	3852.29	GAPDH
2	A2	72	81.6277	57448.1	3941.72	GAPDH
2	A2	73	81.9323	56175.2	4105.23	GAPDH
2	A2	74	82.2369	55274	4374.51	GAPDH
2	A2	75	82.5415	53355.5	4813.63	GAPDH
2	A2	76	82.8461	52998.8	5708.12	GAPDH
2	A2	77	83.1507	50861	6919.93	GAPDH
2	A2	78	83.4553	49548.8	8456.17	GAPDH
2	A2	79	83.76	46536.7	10268.2	GAPDH
2	A2	80	84.0646	44765.4	12239.3	GAPDH
2	A2	81	84.3692	41442.7	14188.3	GAPDH
2	A2	82	84.6738	36208.4	15890.8	GAPDH
2	A2	83	84.9784	31122.9	17112.3	GAPDH
2	A2	84	85.283	25984.3	17641.6	GAPDH
2	A2	85	85.5876	19970.2	17322.6	GAPDH
2	A2	86	85.8923	13711.4	16088.4	GAPDH
2	A2	87	86.1969	8975.31	14000.5	GAPDH
2	A2	88	86.5015	8314.14	11271.5	GAPDH
2	A2	89	86.8061	8214.38	8242.31	GAPDH
2	A2	90	87.1107	8029.74	5300.94	GAPDH
2	A2	91	87.4153	7854.27	3425.07	GAPDH
2	A2	92	87.72	8349.7	2125.85	GAPDH
2	A2	93	88.0246	7928.88	1218.23	GAPDH
2	A2	94	88.3292	6782.42	627.483	GAPDH
2	A2	95	88.6338	7657.63	256.007	GAPDH
2	A2	96	88.9384	7204.72	26.3398	GAPDH
2	A2	97	89.243	8201.14	-104.877	GAPDH
2	A2	98	89.5476	8262.58	-158.179	GAPDH
2	A2	99	89.8523	7591.35	-150.454	GAPDH
2	A2	100	90.1569	7474.01	-105.743	GAPDH
2	A2	101	90.4615	8120.51	-52.5601	GAPDH
2	A2	102	90.7661	7154.58	-13.7461	GAPDH
2	A2	103	91.0707	7007.31	1.5791	GAPDH
2	A2	104	91.3753	7936.67	-1.71533	GAPDH
2	A2	105	91.6799	7322.73	-11.522	GAPDH
2	A2	106	91.9846	7530.45	-17.2437	GAPDH
2	A2	107	92.2892	6886.63	-15.3652	GAPDH
2	A2	108	92.5938	7825.4	-9.56982	GAPDH
2	A2	109	92.8984	6767.11	-6.68945	GAPDH
2	A2	110	93.203	7217.37	-11.6367	GAPDH
2	A2	111	93.5076	6853.98	-24.207	GAPDH
2	A2	112	93.8123	7181.56	-39.2329	GAPDH
2	A2	113	94.1169	7349.49	-49.7798	GAPDH
2	A2	114	94.4215	6739.43	-51.3457	GAPDH
2	A2	115	94.7261	7076.03	-44.3271	GAPDH
3	A3	1	59.9999	179117	5924.24	GAPDH
3	A3	2	60.3048	178059	5975.37	GAPDH
3	A3	3	60.6097	175729	6019.82	GAPDH
3	A3	4	60.9146	173743	6058.91	GAPDH
3	A3	5	61.2196	172667	6099.67	GAPDH
3	A3	6	61.5245	171236	6149.12	GAPDH
3	A3	7	61.8294	168601	6208.05	GAPDH
3	A3	8	62.1343	167405	6269.3	GAPDH
3	A3	9	62.4392	164526	6320.53	GAPDH
3	A3	10	62.7441	163269	6349.94	GAPDH
3	A3	11	63.0491	160931	6352.03	GAPDH
3	A3	12	63.354	158762	6331.09	GAPDH
3	A3	13	63.6589	156311	6300.73	GAPDH
3	A3	14	63.9638	154642	6277.9	GAPDH
3	A3	15	64.2687	153140	6274.51	GAPDH
3	A3	16	64.5736	151151	6291.39	GAPDH
3	A3	17	64.8785	148935	6318.41	GAPDH
3	A3	18	65.1835	146833	6340.5	GAPDH
3	A3	19	65.4884	145130	6345.32	GAPDH
3	A3	20	65.7933	142819	6327.74	GAPDH
3	A3	21	66.0982	141142	6289.44	GAPDH
3	A3	22	66.4031	138877	6235.48	GAPDH
3	A3	23	66.708	137199	6170.68	GAPDH
3	A3	24	67.0129	135540	6098.73	GAPDH
3	A3	25	67.3179	133530	6024.03	GAPDH
3	A3	26	67.6228	131070	5953.63	GAPDH
3	A3	27	67.9277	129709	5896.79	GAPDH
3	A3	28	68.2326	128272	5860.39	GAPDH
3	A3	29	68.5375	125921	5843.74	GAPDH
3	A3	30	68.8424	124814	5836.96	GAPDH
3	A3	31	69.1474	122374	5825.06	GAPDH
3	A3	32	69.4523	120272	5795.44	GAPDH
3	A3	33	69.7572	118644	5743.53	GAPDH
3	A3	34	70.0621	117054	5673.33	GAPDH
3	A3	35	70.367	115113	5593.92	GAPDH
3	A3	36	70.6719	113091	5514.86	GAPDH
3	A3	37	70.9768	111713	5443.04	GAPDH
3	A3	38	71.2818	110065	5381.17	GAPDH
3	A3	39	71.5867	107563	5327.2	GAPDH
3	A3	40	71.8916	106864	5274.41	GAPDH
3	A3	41	72.1965	105272	5213.33	GAPDH
3	A3	42	72.5014	102466	5135.43	GAPDH
3	A3	43	72.8063	101379	5037.23	GAPDH
3	A3	44	73.1113	100016	4922.47	GAPDH
3	A3	45	73.4162	98881.8	4803.91	GAPDH
3	A3	46	73.7211	96519.2	4702.55	GAPDH
3	A3	47	74.026	95347.2	4616.63	GAPDH
3	A3	48	74.3309	94632.2	4553.62	GAPDH
3	A3	49	74.6358	92503.7	4516.24	GAPDH
3	A3	50	74.9408	91479.6	4501.32	GAPDH
3	A3	51	75.2457	90199.3	4499.69	GAPDH
3	A3	52	75.5506	88127.4	4498.02	GAPDH
3	A3	53	75.8555	87518.9	4482.57	GAPDH
3	A3	54	76.1604	85435.3	4443.73	GAPDH
3	A3	55	76.4653	84025.3	4380.51	GAPDH
3	A3	56	76.7702	82436.8	4302.29	GAPDH
3	A3	57	77.0751	81620	4226.15	GAPDH
3	A3	58	77.3801	80129	4169.48	GAPDH
3	A3	59	77.685	78831.7	4141.51	GAPDH
3	A3	60	77.9899	78398.2	4138.25	GAPDH
3	A3	61	78.2948	76251.6	4144.66	GAPDH
3	A3	62	78.5997	74367.3	4142.44	GAPDH
3	A3	63	78.9046	73403.5	4118.6	GAPDH
3	A3	64	79.2096	72350.5	4070.04	GAPDH
3	A3	65	79.5145	70920.7	4002.95	GAPDH
3	A3	66	79.8194	69047.1	3929.56	GAPDH
3	A3	67	80.1243	68034.5	3864.45	GAPDH
3	A3	68	80.4292	67528.3	3820.71	GAPDH
3	A3	69	80.7341	65928.8	3805.94	GAPDH
3	A3	70	81.039	64751.8	3819.27	GAPDH
3	A3	71	81.344	63755.2	3852.79	GAPDH
3	A3	72	81.6489	62330.7	3898.06	GAPDH
3	A3	73	81.9538	60472.4	3955.55	GAPDH
3	A3	74	82.2587	59922.4	4042.17	GAPDH
3	A3	75	82.5636	58353.4	4194.12	GAPDH
3	A3	76	82.8685	58061.3	4465.24	GAPDH
3	A3	77	83.1735	55520.4	4936.71	GAPDH
3	A3	78	83.4784	54807.4	5756.11	GAPDH
3	A3	79	83.7833	53070.7	6944.47	GAPDH
3	A3	80	84.0882	51666.5	8532.32	GAPDH
3	A3	81	84.3931	49045.7	10467.1	GAPDH
3	A3	82	84.698	45800.1	12577.2	GAPDH
3	A3	83	85.0029	41391	14565.8	GAPDH
3	A3	84	85.3079	33035.2	16053.6	GAPDH
3	A3	85	85.6128	22426	16672.5	GAPDH
3	A3	86	85.9177	13384.8	16186.2	GAPDH
3	A3	87	86.2226	9616.29	14588.5	GAPDH
3	A3	88	86.5275	10190.9	12127.7	GAPDH
3	A3	89	86.8324	10036.4	9235.05	GAPDH
3	A3	90	87.1374	10075.4	6383.14	GAPDH
3	A3	91	87.4423	9268.21	4051.87	GAPDH
3	A3	92	87.7472	9797.4	2435.42	GAPDH
3	A3	93	88.0521	9464.37	1342.16	GAPDH
3	A3	94	88.357	9590.71	675.477	GAPDH
3	A3	95	88.6619	9328.78	307.595	GAPDH
3	A3	96	88.9668	9852.53	126.767	GAPDH
3	A3	97	89.2718	9470.83	54.6392	GAPDH
3	A3	98	89.5767	9332.52	43.1665	GAPDH
3	A3	99	89.8816	9483.24	64.2964	GAPDH
3	A3	100	90.1865	9390.84	100.65	GAPDH
3	A3	101	90.4914	9172	139.487	GAPDH
3	A3	102	90.7963	8950.85	169.568	GAPDH
3	A3	103	91.1013	9224.06	180.71	GAPDH
3	A3	104	91.4062	8688.6	165.963	GAPDH
3	A3	105	91.7111	8143.16	125.35	GAPDH
3	A3	106	92.016	9064.08	68.248	GAPDH
3	A3	107	92.3209	8964.36	11.3242	GAPDH
3	A3	108	92.6258	8739.78	-28.5664	GAPDH
3	A3	109	92.9307	8968.35	-43.0293	GAPDH
3	A3	110	93.2357	8971.55	-36.8311	GAPDH
3	A3	111	93.5406	8400.74	-25.1699	GAPDH
3	A3	112	93.8455	8179.49	-24.9341	GAPDH
3	A3	113	94.1504	9069.46	-45.5312	GAPDH
3	A3	114	94.4553	7939.56	-85.0161	GAPDH
3	A3	115	94.7602	9205.72	-133.313	GAPDH
4	A4	1	59.9999	200124	3982.52	GAPDH
4	A4	2	60.3048	199291	4113.32	GAPDH
4	A4	3	60.6097	199221	4266.24	GAPDH
4	A4	4	60.9146	196826	4452.8	GAPDH
4	A4	5	61.2196	195311	4676.84	GAPDH
4	A4	6	61.5245	195651	4954.22	GAPDH
4	A4	7	61.8294	192796	5318.96	GAPDH
4	A4	8	62.1343	191135	5651.37	GAPDH
4	A4	9	62.4392	189567	5917.98	GAPDH
4	A4	10	62.7441	186973	6106.53	GAPDH
4	A4	11	63.0491	184755	6229.14	GAPDH
4	A4	12	63.354	183162	6312.91	GAPDH
4	A4	13	63.6589	181037	6384.89	GAPDH
4	A4	14	63.9638	179778	6459.68	GAPDH
4	A4	15	64.2687	176823	6536.67	GAPDH
4	A4	16	64.5736	175128	6605.36	GAPDH
4	A4	17	64.8785	173268	6652.94	GAPDH
4	A4	18	65.1835	170870	6669.52	GAPDH
4	A4	19	65.4884	169164	6650.15	GAPDH
4	A4	20	65.7933	166928	6594.76	GAPDH
4	A4	21	66.0982	164926	6508.56	GAPDH
4	A4	22	66.4031	162741	6402.56	GAPDH
4	A4	23	66.708	161438	6291.54	GAPDH
4	A4	24	67.0129	158790	6190.69	GAPDH
4	A4	25	67.3179	157460	6110.15	GAPDH
4	A4	26	67.6228	155866	6051.03	GAPDH
4	A4	27	67.9277	153430	6004.51	GAPDH
4	A4	28	68.2326	152046	5955.43	GAPDH
4	A4	29	68.5375	149703	5889.48	GAPDH
4	A4	30	68.8424	148450	5801.7	GAPDH
4	A4	31	69.1474	145631	5700.98	GAPDH
4	A4	32	69.4523	144286	5607.46	GAPDH
4	A4	33	69.7572	142665	5542.05	GAPDH
4	A4	34	70.0621	141344	5513.37	GAPDH
4	A4	35	70.367	139512	5510.57	GAPDH
4	A4	36	70.6719	137245	5508.03	GAPDH
4	A4	37	70.9768	135485	5480.11	GAPDH
4	A4	38	71.2818	133782	5416.7	GAPDH
4	A4	39	71.5867	131249	5329.66	GAPDH
4	A4	40	71.8916	130291	5245.6	GAPDH
4	A4	41	72.1965	129042	5189.73	GAPDH
4	A4	42	72.5014	127304	5171.63	GAPDH
4	A4	43	72.8063	125440	5181.48	GAPDH
4	A4	44	73.1113	123420	5196.89	GAPDH
4	A4	45	73.4162	121854	5194.47	GAPDH
4	A4	46	73.7211	120690	5157.47	GAPDH
4	A4	47	74.026	118606	5078.39	GAPDH
4	A4	48	74.3309	116727	4958.36	GAPDH
4	A4	49	74.6358	115502	4824.56	GAPDH
4	A4	50	74.9408	113345	4705.71	GAPDH
4	A4	51	75.2457	112684	4589.69	GAPDH
4	A4	52	75.5506	111355	4489.91	GAPDH
4	A4	53	75.8555	108942	4415.94	GAPDH
4	A4	54	76.1604	108400	4371.66	GAPDH
4	A4	55	76.4653	106916	4354.91	GAPDH
4	A4	56	76.7702	105417	4358.09	GAPDH
4	A4	57	77.0751	103896	4369.86	GAPDH
4	A4	58	77.3801	102282	4377.58	GAPDH
4	A4	59	77.685	101054	4370.36	GAPDH
4	A4	60	77.9899	99726.6	4341.62	GAPDH
4	A4	61	78.2948	97555	4290.66	GAPDH
4	A4	62	78.5997	96818.6	4222.72	GAPDH
4	A4	63	78.9046	94981.7	4147.48	GAPDH
4	A4	64	79.2096	93774.9	4076.19	GAPDH
4	A4	65	79.5145	92762	4017.95	GAPDH
4	A4	66	79.8194	90673.1	3976.79	GAPDH
4	A4	67	80.1243	90309.6	3950.83	GAPDH
4	A4	68	80.4292	88422.9	3934.52	GAPDH
4	A4	69	80.7341	87128.1	3923.19	GAPDH
4	A4	70	81.039	85682.4	3917.85	GAPDH
4	A4	71	81.344	84404.5	3927.61	GAPDH
4	A4	72	81.6489	83896.2	3968.74	GAPDH
4	A4	73	81.9538	82093.2	4062.04	GAPDH
4	A4	74	82.2587	81100.1	4231.83	GAPDH
4	A4	75	82.5636	79053.1	4507	GAPDH
4	A4	76	82.8685	78274.1	4943.77	GAPDH
4	A4	77	83.1735	76872.8	5776.47	GAPDH
4	A4	78	83.4784	74996.4	6891.29	GAPDH
4	A4	79	83.7833	72992.7	8287.12	GAPDH
4	A4	80	84.0882	70723.5	9908.58	GAPDH
4	A4	81	84.3931	67456.5	11640.2	GAPDH
4	A4	82	84.698	63503	13316.6	GAPDH
4	A4	83	85.0029	58599.2	14743.2	GAPDH
4	A4	84	85.3079	52881.4	15721.3	GAPDH
4	A4	85	85.6128	46739.9	16070.5	GAPDH
4	A4	86	85.9177	40014.9	15657.1	GAPDH
4	A4	87	86.2226	35155	14430.7	GAPDH
4	A4	88	86.5275	32470.4	12463.2	GAPDH
4	A4	89	86.8324	32092.6	9963.9	GAPDH
4	A4	90	87.1374	31124.9	7247.04	GAPDH
4	A4	91	87.4423	31594.1	4715.53	GAPDH
4	A4	92	87.7472	31363.1	3158.46	GAPDH
4	A4	93	88.0521	31364.2	1984.04	GAPDH
4	A4	94	88.357	30929.1	1197.96	GAPDH
4	A4	95	88.6619	31138	735.553	GAPDH
4	A4	96	88.9668	30982.4	501.124	GAPDH
4	A4	97	89.2718	30182.9	401.534	GAPDH
4	A4	98	89.5767	30459.4	365.118	GAPDH
4	A4	99	89.8816	30043.5	346.45	GAPDH
4	A4	100	90.1865	29942.8	322.162	GAPDH
4	A4	101	90.4914	30231	283.896	GAPDH
4	A4	102	90.7963	28927.2	232.842	GAPDH
4	A4	103	91.1013	29560.1	177.124	GAPDH
4	A4	104	91.4062	30028.6	130.105	GAPDH
4	A4	105	91.7111	29066.2	106.65	GAPDH
4	A4	106	92.016	29794.1	116.752	GAPDH
4	A4	107	92.3209	29481.5	159.497	GAPDH
4	A4	108	92.6258	28622.2	221.443	GAPDH
4	A4	109	92.9307	28953.2	281.208	GAPDH
4	A4	110	93.2357	28496.5	318.24	GAPDH
4	A4	111	93.5406	27899.6	321.292	GAPDH
4	A4	112	93.8455	28455.7	292.543	GAPDH
4	A4	113	94.1504	27880.2	245.556	GAPDH
4	A4	114	94.4553	28441	198.474	GAPDH
4	A4	115	94.7602	28109	165.95	GAPDH
13	B1	1	60	136179	5404.44	GAPDH
13	B1	2	60.3046	133472	5463.34	GAPDH
13	B1	3	60.6092	133076	5536.71	GAPDH
13	B1	4	60.9138	131526	5636.46	GAPDH
13	B1	5	61.2185	129293	5769.88	GAPDH
13	B1	6	61.5231	128714	5932.34	GAPDH
13	B1	7	61.8277	126484	6105.29	GAPDH
13	B1	8	62.1323	124134	6261.38	GAPDH
13	B1	9	62.4369	122048	6374.44	GAPDH
13	B1	10	62.7415	120349	6429.44	GAPDH
13	B1	11	63.0462	117778	6427.98	GAPDH
13	B1	12	63.3508	115505	6387.57	GAPDH
13	B1	13	63.6554	113509	6333.69	GAPDH
13	B1	14	63.96	111541	6288.49	GAPDH
13	B1	15	64.2646	110656	6260.95	GAPDH
13	B1	16	64.5692	107785	6244.71	GAPDH
13	B1	17	64.8738	105590	6224.7	GAPDH
13	B1	18	65.1785	104330	6188	GAPDH
13	B1	19	65.4831	101641	6132	GAPDH
13	B1	20	65.7877	99765.7	6064.87	GAPDH
13	B1	21	66.0923	98372.1	5999.09	GAPDH
13	B1	22	66.3969	96658.6	5943.26	GAPDH
13	B1	23	66.7015	94484.8	5897.22	GAPDH
13	B1	24	67.0061	92831.3	5853.58	GAPDH
13	B1	25	67.3108	90738.6	5803.68	GAPDH
13	B1	26	67.6154	89218.8	5744.99	GAPDH
13	B1	27	67.92	87669.2	5685.51	GAPDH
13	B1	28	68.2246	84543.9	5641.37	GAPDH
13	B1	29	68.5292	83629	5627.64	GAPDH
13	B1	30	68.8338	83028.4	5646.31	GAPDH
13	B1	31	69.1385	80537	5680.36	GAPDH
13	B1	32	69.4431	78418.8	5699.28	GAPDH
13	B1	33	69.7477	76219.3	5674.23	GAPDH
13	B1	34	70.0523	74819.7	5592.4	GAPDH
13	B1	35	70.3569	72060.6	5461.85	GAPDH
13	B1	36	70.6615	71331.3	5304.37	GAPDH
13	B1	37	70.9661	69924.2	5143.54	GAPDH
13	B1	38	71.2708	67665.1	4996.35	GAPDH
13	B1	39	71.5754	65664	4872.29	GAPDH
13	B1	40	71.88	65292.8	4776.37	GAPDH
13	B1	41	72.1846	63123.2	4711.5	GAPDH
13	B1	42	72.4892	61824.3	4677.14	GAPDH
13	B1	43	72.7938	60391.7	4666.74	GAPDH
13	B1	44	73.0984	59144.8	4667.22	GAPDH
13	B1	45	73.4031	57731.8	4662.77	GAPDH
13	B1	46	73.7077	55196.2	4641.62	GAPDH
13	B1	47	74.0123	54558.3	4600.22	GAPDH
13	B1	48	74.3169	52977.4	4544.5	GAPDH
13	B1	49	74.6215	51125.5	4485.82	GAPDH
13	B1	50	74.9261	50549.6	4434.56	GAPDH
13	B1	51	75.2307	48763.1	4394.91	GAPDH
13	B1	52	75.5354	47230.6	4363.45	GAPDH
13	B1	53	75.84	46351.5	4331.87	GAPDH
13	B1	54	76.1446	44176.8	4291.25	GAPDH
13	B1	55	76.4492	43311.4	4235.72	GAPDH
13	B1	56	76.7538	41980.3	4163.74	GAPDH
13	B1	57	77.0584	39809.2	4077.51	GAPDH
13	B1	58	77.3631	39862.3	3982.03	GAPDH
13	B1	59	77.6677	37906.4	3884.84	GAPDH
13	B1	60	77.9723	36042.8	3796.21	GAPDH
13	B1	61	78.2769	35648.3	3728.13	GAPDH
13	B1	62	78.5815	34917.9	3690.56	GAPDH
13	B1	63	78.8861	32599.6	3686.33	GAPDH
13	B1	64	79.1907	32208.9	3707.47	GAPDH
13	B1	65	79.4954	31152.6	3736.55	GAPDH
13	B1	66	79.8	29248.4	3753.95	GAPDH
13	B1	67	80.1046	27342	3747.68	GAPDH
13	B1	68	80.4092	27083.2	3720.18	GAPDH
13	B1	69	80.7138	25112.8	3687.49	GAPDH
13	B1	70	81.0184	25086.7	3671.36	GAPDH
13	B1	71	81.323	23646.9	3690.02	GAPDH
13	B1	72	81.6277	21788.6	3754.17	GAPDH
13	B1	73	81.9323	21317.5	3871.04	GAPDH
13	B1	74	82.2369	19699.5	4054.39	GAPDH
13	B1	75	82.5415	18811.6	4335.9	GAPDH
13	B1	76	82.8461	16786.9	4777.9	GAPDH
13	B1	77	83.1507	15832.3	5483.74	GAPDH
13	B1	78	83.4553	14371.3	6522.41	GAPDH
13	B1	79	83.76	12843	7946.46	GAPDH
13	B1	80	84.0646	11859.4	9724.73	GAPDH
13	B1	81	84.3692	7246.56	11701	GAPDH
13	B1	82	84.6738	4551.06	13586.6	GAPDH
13	B1	83	84.9784	-1254.94	15007.9	GAPDH
13	B1	84	85.283	-11143.1	15606.6	GAPDH
13	B1	85	85.5876	-21080.3	15162.1	GAPDH
13	B1	86	85.8923	-26775.6	13680.9	GAPDH
13	B1	87	86.1969	-26388.6	11406.2	GAPDH
13	B1	88	86.5015	-27157.5	8737.52	GAPDH
13	B1	89	86.8061	-27293.1	6096.26	GAPDH
13	B1	90	87.1107	-27448	3848.46	GAPDH
13	B1	91	87.4153	-28277.2	2160.92	GAPDH
13	B1	92	87.72	-27548.5	978.986	GAPDH
13	B1	93	88.0246	-27082.3	235.637	GAPDH
13	B1	94	88.3292	-27265.9	-169.534	GAPDH
13	B1	95	88.6338	-26381.5	-339.123	GAPDH
13	B1	96	88.9384	-27688	-365.402	GAPDH
13	B1	97	89.243	-27146.5	-324.349	GAPDH
13	B1	98	89.5476	-27645.3	-269.339	GAPDH
13	B1	99	89.8523	-27694.7	-227.109	GAPDH
13	B1	100	90.1569	-27488.9	-201.183	GAPDH
13	B1	101	90.4615	-27071.7	-182.688	GAPDH
13	B1	102	90.7661	-27650.9	-162.193	GAPDH
13	B1	103	91.0707	-28202.4	-135.929	GAPDH
13	B1	104	91.3753	-27765.3	-105.496	GAPDH
13	B1	105	91.6799	-27813.8	-75.5425	GAPDH
13	B1	106	91.9846	-27590.9	-53.2827	GAPDH
13	B1	107	92.2892	-28490.4	-48.6104	GAPDH
13	B1	108	92.5938	-28897.2	-71.0112	GAPDH
13	B1	109	92.8984	-28239.3	-123.036	GAPDH
13	B1	110	93.203	-28577.4	-195.527	GAPDH
13	B1	111	93.5076	-28460.3	-270.042	GAPDH
13	B1	112	93.8123	-27455	-327.917	GAPDH
13	B1	113	94.1169	-29503.7	-359.442	GAPDH
13	B1	114	94.4215	-27641.3	-366.764	GAPDH
13	B1	115	94.7261	-28354.1	-359.741	GAPDH
14	B2	1	60	179617	6575.84	GAPDH
14	B2	2	60.3046	178257	6633.46	GAPDH
14	B2	3	60.6092	176719	6727.59	GAPDH
14	B2	4	60.9138	175755	6854.33	GAPDH
14	B2	5	61.2185	173014	6999.88	GAPDH
14	B2	6	61.5231	171643	7143.34	GAPDH
14	B2	7	61.8277	169562	7262.76	GAPDH
14	B2	8	62.1323	166572	7341.77	GAPDH
14	B2	9	62.4369	165238	7374.18	GAPDH
14	B2	10	62.7415	162685	7364.34	GAPDH
14	B2	11	63.0462	160422	7324.35	GAPDH
14	B2	12	63.3508	158199	7269.35	GAPDH
14	B2	13	63.6554	156626	7212.4	GAPDH
14	B2	14	63.96	153660	7161.23	GAPDH
14	B2	15	64.2646	152523	7117.22	GAPDH
14	B2	16	64.5692	150170	7077.81	GAPDH
14	B2	17	64.8738	147678	7040.48	GAPDH
14	B2	18	65.1785	146054	7005.81	GAPDH
14	B2	19	65.4831	143985	6976.67	GAPDH
14	B2	20	65.7877	142029	6955.24	GAPDH
14	B2	21	66.0923	140046	6939.7	GAPDH
14	B2	22	66.3969	138334	6923.89	GAPDH
14	B2	23	66.7015	135875	6899.56	GAPDH
14	B2	24	67.0061	133937	6858.67	GAPDH
14	B2	25	67.3108	131870	6794.94	GAPDH
14	B2	26	67.6154	130846	6704.44	GAPDH
14	B2	27	67.92	128009	6587.78	GAPDH
14	B2	28	68.2246	125536	6453.32	GAPDH
14	B2	29	68.5292	124499	6317.73	GAPDH
14	B2	30	68.8338	122806	6201.51	GAPDH
14	B2	31	69.1385	120473	6120.84	GAPDH
14	B2	32	69.4431	118904	6080	GAPDH
14	B2	33	69.7477	117796	6069.5	GAPDH
14	B2	34	70.0523	115167	6070.38	GAPDH
14	B2	35	70.3569	113412	6061.85	GAPDH
14	B2	36	70.6615	111504	6028.09	GAPDH
14	B2	37	70.9661	109936	5960.88	GAPDH
14	B2	38	71.2708	107640	5858.84	GAPDH
14	B2	39	71.5754	106152	5726.46	GAPDH
14	B2	40	71.88	104676	5575.21	GAPDH
14	B2	41	72.1846	102299	5425	GAPDH
14	B2	42	72.4892	100544	5301.24	GAPDH
14	B2	43	72.7938	100157	5225.23	GAPDH
14	B2	44	73.0984	98598.5	5201.57	GAPDH
14	B2	45	73.4031	96588.3	5212.26	GAPDH
14	B2	46	73.7077	95406.9	5223.43	GAPDH
14	B2	47	74.0123	92375.6	5202.47	GAPDH
14	B2	48	74.3169	91926	5145.56	GAPDH
14	B2	49	74.6215	90130.1	5061.12	GAPDH
14	B2	50	74.9261	88029.4	4965.48	GAPDH
14	B2	51	75.2307	87277	4877.88	GAPDH
14	B2	52	75.5354	86526.6	4807.33	GAPDH
14	B2	53	75.84	83703.1	4750.59	GAPDH
14	B2	54	76.1446	82925.3	4698.16	GAPDH
14	B2	55	76.4492	81389.9	4643.67	GAPDH
14	B2	56	76.7538	79524.4	4589.12	GAPDH
14	B2	57	77.0584	78097.6	4542.24	GAPDH
14	B2	58	77.3631	77801.5	4508.42	GAPDH
14	B2	59	77.6677	76023.9	4484.16	GAPDH
14	B2	60	77.9723	74537.6	4458.43	GAPDH
14	B2	61	78.2769	72147.2	4420.57	GAPDH
14	B2	62	78.5815	71386.5	4368.08	GAPDH
14	B2	63	78.8861	70586.7	4306.94	GAPDH
14	B2	64	79.1907	68431.8	4245.47	GAPDH
14	B2	65	79.4954	68083.9	4188.05	GAPDH
14	B2	66	79.8	65768.2	4135.2	GAPDH
14	B2	67	80.1046	64179.9	4089.09	GAPDH
14	B2	68	80.4092	63665.8	4057.88	GAPDH
14	B2	69	80.7138	62644.4	4054.64	GAPDH
14	B2	70	81.0184	61027.9	4091.68	GAPDH
14	B2	71	81.323	60325.2	4176.72	GAPDH
14	B2	72	81.6277	58095.3	4315.4	GAPDH
14	B2	73	81.9323	57281.8	4519.29	GAPDH
14	B2	74	82.2369	56135.6	4814.76	GAPDH
14	B2	75	82.5415	54644.9	5262.2	GAPDH
14	B2	76	82.8461	52362.9	6051.24	GAPDH
14	B2	77	83.1507	51019.6	7154.99	GAPDH
14	B2	78	83.4553	50753	8603.65	GAPDH
14	B2	79	83.76	47767.8	10355.7	GAPDH
14	B2	80	84.0646	44436.4	12282.2	GAPDH
14	B2	81	84.3692	40660.6	14180.2	GAPDH
14	B2	82	84.6738	35403.3	15808.5	GAPDH
14	B2	83	84.9784	29967.1	16930.4	GAPDH
14	B2	84	85.283	24780.9	17349.3	GAPDH
14	B2	85	85.5876	17256.9	16934.8	GAPDH
14	B2	86	85.8923	10481.9	15650.1	GAPDH
14	B2	87	86.1969	7282.37	13578.5	GAPDH
14	B2	88	86.5015	6087.34	10933.7	GAPDH
14	B2	89	86.8061	4844.35	8030.27	GAPDH
14	B2	90	87.1107	5440.9	5212.55	GAPDH
14	B2	91	87.4153	5348.13	3261.26	GAPDH
14	B2	92	87.72	5478.34	1743.69	GAPDH
14	B2	93	88.0246	5513.06	680.852	GAPDH
14	B2	94	88.3292	5578.85	19.3037	GAPDH
14	B2	95	88.6338	5543.25	-331.006	GAPDH
14	B2	96	88.9384	6273.28	-461.227	GAPDH
14	B2	97	89.243	5479.98	-447.251	GAPDH
14	B2	98	89.5476	6189.04	-350.349	GAPDH
14	B2	99	89.8523	5850.58	-224.154	GAPDH
14	B2	100	90.1569	5255.67	-117.261	GAPDH
14	B2	101	90.4615	5054.56	-67.082	GAPDH
14	B2	102	90.7661	4327.59	-89.043	GAPDH
14	B2	103	91.0707	4893.98	-170.326	GAPDH
14	B2	104	91.3753	5139.12	-275.407	GAPDH
14	B2	105	91.6799	5442.96	-362.779	GAPDH
14	B2	106	91.9846	4809.38	-404.381	GAPDH
14	B2	107	92.2892	5660.34	-397.419	GAPDH
14	B2	108	92.5938	4769.13	-363.23	GAPDH
14	B2	109	92.8984	4933.97	-335.229	GAPDH
14	B2	110	93.203	4325.63	-342.803	GAPDH
14	B2	111	93.5076	4755.56	-398.825	GAPDH
14	B2	112	93.8123	4729.19	-495.973	GAPDH
14	B2	113	94.1169	5102.57	-612.677	GAPDH
14	B2	114	94.4215	5061.39	-724.73	GAPDH
14	B2	115	94.7261	5345.46	-816.041	GAPDH
15	B3	1	59.9999	177615	6057.65	GAPDH
15	B3	2	60.3048	175892	6109.77	GAPDH
15	B3	3	60.6097	174210	6157.2	GAPDH
15	B3	4	60.9146	172435	6201.58	GAPDH
15	B3	5	61.2196	170526	6250.39	GAPDH
15	B3	6	61.5245	169201	6311.44	GAPDH
15	B3	7	61.8294	166984	6385.79	GAPDH
15	B3	8	62.1343	164987	6464.53	GAPDH
15	B3	9	62.4392	163042	6531.67	GAPDH
15	B3	10	62.7441	161108	6572.22	GAPDH
15	B3	11	63.0491	158393	6580.36	GAPDH
15	B3	12	63.354	156057	6562.43	GAPDH
15	B3	13	63.6589	154171	6532.14	GAPDH
15	B3	14	63.9638	152476	6501.62	GAPDH
15	B3	15	64.2687	150478	6474.08	GAPDH
15	B3	16	64.5736	148104	6443.76	GAPDH
15	B3	17	64.8785	145893	6402.12	GAPDH
15	B3	18	65.1835	144343	6345.58	GAPDH
15	B3	19	65.4884	141765	6279.06	GAPDH
15	B3	20	65.7933	140131	6213.85	GAPDH
15	B3	21	66.0982	138160	6161.85	GAPDH
15	B3	22	66.4031	136969	6130.35	GAPDH
15	B3	23	66.708	134105	6119.97	GAPDH
15	B3	24	67.0129	132927	6125.13	GAPDH
15	B3	25	67.3179	130158	6135.41	GAPDH
15	B3	26	67.6228	129571	6137.47	GAPDH
15	B3	27	67.9277	127015	6118.18	GAPDH
15	B3	28	68.2326	124329	6069.2	GAPDH
15	B3	29	68.5375	122817	5990.78	GAPDH
15	B3	30	68.8424	121194	5891.63	GAPDH
15	B3	31	69.1474	119186	5784.6	GAPDH
15	B3	32	69.4523	117155	5680.85	GAPDH
15	B3	33	69.7572	115811	5585.81	GAPDH
15	B3	34	70.0621	114130	5499.36	GAPDH
15	B3	35	70.367	111642	5418.28	GAPDH
15	B3	36	70.6719	110305	5339.13	GAPDH
15	B3	37	70.9768	108908	5260.44	GAPDH
15	B3	38	71.2818	107239	5184.16	GAPDH
15	B3	39	71.5867	104453	5116.13	GAPDH
15	B3	40	71.8916	103453	5064.5	GAPDH
15	B3	41	72.1965	103039	5035.37	GAPDH
15	B3	42	72.5014	100359	5028.01	GAPDH
15	B3	43	72.8063	98773.8	5033.14	GAPDH
15	B3	44	73.1113	97416.4	5035.84	GAPDH
15	B3	45	73.4162	95706.6	5021.8	GAPDH
15	B3	46	73.7211	94290.2	4983.19	GAPDH
15	B3	47	74.026	92251.3	4922.67	GAPDH
15	B3	48	74.3309	90713.8	4856.11	GAPDH
15	B3	49	74.6358	89607.8	4793.84	GAPDH
15	B3	50	74.9408	87920.7	4747.61	GAPDH
15	B3	51	75.2457	86905.8	4719.79	GAPDH
15	B3	52	75.5506	85382.6	4701.65	GAPDH
15	B3	53	75.8555	83517.3	4678.44	GAPDH
15	B3	54	76.1604	81644.2	4638.1	GAPDH
15	B3	55	76.4653	80337.6	4577.75	GAPDH
15	B3	56	76.7702	79470.3	4503.48	GAPDH
15	B3	57	77.0751	77551.3	4424.81	GAPDH
15	B3	58	77.3801	76563.5	4348.28	GAPDH
15	B3	59	77.685	74894.3	4275.72	GAPDH
15	B3	60	77.9899	73568.2	4206.96	GAPDH
15	B3	61	78.2948	72539.4	4143.9	GAPDH
15	B3	62	78.5997	70260.6	4091.5	GAPDH
15	B3	63	78.9046	70198.1	4054.59	GAPDH
15	B3	64	79.2096	68613.2	4033.32	GAPDH
15	B3	65	79.5145	67138.7	4021.5	GAPDH
15	B3	66	79.8194	65207.7	4009.88	GAPDH
15	B3	67	80.1243	64172.2	3991.65	GAPDH
15	B3	68	80.4292	63388.5	3965.7	GAPDH
15	B3	69	80.7341	61941.1	3936.18	GAPDH
15	B3	70	81.039	60403.4	3910.18	GAPDH
15	B3	71	81.344	59233.5	3896.77	GAPDH
15	B3	72	81.6489	58197.4	3908.23	GAPDH
15	B3	73	81.9538	57011.9	3962.02	GAPDH
15	B3	74	82.2587	55706	4082.16	GAPDH
15	B3	75	82.5636	54983.3	4301.8	GAPDH
15	B3	76	82.8685	53144.5	4667.16	GAPDH
15	B3	77	83.1735	51348.6	5266.95	GAPDH
15	B3	78	83.4784	50444	6192.3	GAPDH
15	B3	79	83.7833	49064.7	7484.16	GAPDH
15	B3	80	84.0882	47137.9	9151.82	GAPDH
15	B3	81	84.3931	44060	11106.2	GAPDH
15	B3	82	84.698	40237.5	13133.9	GAPDH
15	B3	83	85.0029	35116	14911.1	GAPDH
15	B3	84	85.3079	26832.1	16067.9	GAPDH
15	B3	85	85.6128	15089	16291.4	GAPDH
15	B3	86	85.9177	8116.37	15434.3	GAPDH
15	B3	87	86.2226	5388.83	13580.8	GAPDH
15	B3	88	86.5275	6097.81	11035.7	GAPDH
15	B3	89	86.8324	5091.93	8231.05	GAPDH
15	B3	90	87.1374	5372.25	5592.31	GAPDH
15	B3	91	87.4423	5663.65	3540.34	GAPDH
15	B3	92	87.7472	5347.19	2084.28	GAPDH
15	B3	93	88.0521	5207.84	1139.22	GAPDH
15	B3	94	88.357	4921.57	588.026	GAPDH
15	B3	95	88.6619	4887.52	295.121	GAPDH
15	B3	96	88.9668	4890.56	150.71	GAPDH
15	B3	97	89.2718	4945.41	84.4888	GAPDH
15	B3	98	89.5767	5577.8	57.5171	GAPDH
15	B3	99	89.8816	4179.53	47.9473	GAPDH
15	B3	100	90.1865	4415.2	42.4565	GAPDH
15	B3	101	90.4914	4904.63	35.5522	GAPDH
15	B3	102	90.7963	4162.48	30.7852	GAPDH
15	B3	103	91.1013	4883.47	37.2666	GAPDH
15	B3	104	91.4062	4921.82	61.0732	GAPDH
15	B3	105	91.7111	4319.81	97.7603	GAPDH
15	B3	106	92.016	3622.63	132.614	GAPDH
15	B3	107	92.3209	4065.35	149.172	GAPDH
15	B3	108	92.6258	3825.9	139.519	GAPDH
15	B3	109	92.9307	4145.36	108.653	GAPDH
15	B3	110	93.2357	3697.95	70.3989	GAPDH
15	B3	111	93.5406	3693.67	38.9365	GAPDH
15	B3	112	93.8455	4175.69	22.1221	GAPDH
15	B3	113	94.1504	3238.71	19.9097	GAPDH
15	B3	114	94.4553	3716.11	26.9897	GAPDH
15	B3	115	94.7602	3627.64	36.7866	GAPDH
16	B4	1	59.9999	182320	6436	GAPDH
16	B4	2	60.3048	181532	6484.87	GAPDH
16	B4	3	60.6097	179456	6544.88	GAPDH
16	B4	4	60.9146	177626	6616.94	GAPDH
16	B4	5	61.2196	176383	6703.78	GAPDH
16	B4	6	61.5245	174104	6805.43	GAPDH
16	B4	7	61.8294	172344	6914.06	GAPDH
16	B4	8	62.1343	170367	7012.6	GAPDH
16	B4	9	62.4392	168558	7079.86	GAPDH
16	B4	10	62.7441	165725	7099.78	GAPDH
16	B4	11	63.0491	163939	7069.94	GAPDH
16	B4	12	63.354	161470	7003.48	GAPDH
16	B4	13	63.6589	159838	6923.46	GAPDH
16	B4	14	63.9638	157184	6851.81	GAPDH
16	B4	15	64.2687	155996	6799.39	GAPDH
16	B4	16	64.5736	153808	6762.47	GAPDH
16	B4	17	64.8785	151780	6727.72	GAPDH
16	B4	18	65.1835	149563	6682.42	GAPDH
16	B4	19	65.4884	147572	6623.58	GAPDH
16	B4	20	65.7933	145976	6560.36	GAPDH
16	B4	21	66.0982	143588	6507.97	GAPDH
16	B4	22	66.4031	142216	6476.98	GAPDH
16	B4	23	66.708	140301	6464.72	GAPDH
16	B4	24	67.0129	138571	6453.99	GAPDH
16	B4	25	67.3179	136367	6420.9	GAPDH
16	B4	26	67.6228	134353	6347.9	GAPDH
16	B4	27	67.9277	132480	6234.76	GAPDH
16	B4	28	68.2326	130462	6101.05	GAPDH
16	B4	29	68.5375	128664	5977.58	GAPDH
16	B4	30	68.8424	127078	5891.36	GAPDH
16	B4	31	69.1474	125997	5851.47	GAPDH
16	B4	32	69.4523	123373	5843.53	GAPDH
16	B4	33	69.7572	121841	5835.75	GAPDH
16	B4	34	70.0621	120229	5793.08	GAPDH
16	B4	35	70.367	117523	5693.12	GAPDH
16	B4	36	70.6719	116562	5537.34	GAPDH
16	B4	37	70.9768	114114	5352.63	GAPDH
16	B4	38	71.2818	112466	5181.04	GAPDH
16	B4	39	71.5867	111056	5061.06	GAPDH
16	B4	40	71.8916	110909	5009.29	GAPDH
16	B4	41	72.1965	108135	5013.23	GAPDH
16	B4	42	72.5014	106189	5040.3	GAPDH
16	B4	43	72.8063	104638	5056.15	GAPDH
16	B4	44	73.1113	103260	5039.68	GAPDH
16	B4	45	73.4162	101735	4986.82	GAPDH
16	B4	46	73.7211	100374	4925.16	GAPDH
16	B4	47	74.026	98106.5	4858.63	GAPDH
16	B4	48	74.3309	96601.8	4788.53	GAPDH
16	B4	49	74.6358	95816.5	4721.52	GAPDH
16	B4	50	74.9408	94367	4661.19	GAPDH
16	B4	51	75.2457	91957.1	4606.34	GAPDH
16	B4	52	75.5506	91395.1	4551.37	GAPDH
16	B4	53	75.8555	89893.1	4489.39	GAPDH
16	B4	54	76.1604	87579.6	4416.97	GAPDH
16	B4	55	76.4653	87006.1	4337.9	GAPDH
16	B4	56	76.7702	85356.7	4263.31	GAPDH
16	B4	57	77.0751	83668.4	4207.02	GAPDH
16	B4	58	77.3801	82913.9	4177.44	GAPDH
16	B4	59	77.685	82151.9	4170.76	GAPDH
16	B4	60	77.9899	80123.2	4170.06	GAPDH
16	B4	61	78.2948	78484.6	4153.13	GAPDH
16	B4	62	78.5997	77166.6	4105.1	GAPDH
16	B4	63	78.9046	75461.9	4028.25	GAPDH
16	B4	64	79.2096	74338.7	3942.05	GAPDH
16	B4	65	79.5145	73697.7	3873.05	GAPDH
16	B4	66	79.8194	72286.7	3840.64	GAPDH
16	B4	67	80.1243	70776.5	3846.85	GAPDH
16	B4	68	80.4292	69949.1	3876.43	GAPDH
16	B4	69	80.7341	68175	3906.19	GAPDH
16	B4	70	81.039	66800.2	3919.2	GAPDH
16	B4	71	81.344	65334.1	3916.67	GAPDH
16	B4	72	81.6489	64180.6	3922.12	GAPDH
16	B4	73	81.9538	63480.2	3977.22	GAPDH
16	B4	74	82.2587	62348.8	4132.5	GAPDH
16	B4	75	82.5636	61177.4	4438.36	GAPDH
16	B4	76	82.8685	59286.7	4939.5	GAPDH
16	B4	77	83.1735	58227	6012.97	GAPDH
16	B4	78	83.4784	56674.9	7462.84	GAPDH
16	B4	79	83.7833	54542.9	9249.09	GAPDH
16	B4	80	84.0882	51867.1	11276.2	GAPDH
16	B4	81	84.3931	48711.2	13376.1	GAPDH
16	B4	82	84.698	44044.1	15328.2	GAPDH
16	B4	83	85.0029	37961.6	16896.4	GAPDH
16	B4	84	85.3079	32896.7	17866	GAPDH
16	B4	85	85.6128	26456.8	18068	GAPDH
16	B4	86	85.9177	19878	17396.6	GAPDH
16	B4	87	86.2226	14807.7	15834.8	GAPDH
16	B4	88	86.5275	11950.4	13487.5	GAPDH
16	B4	89	86.8324	12173.8	10595.9	GAPDH
16	B4	90	87.1374	11161.5	7504.67	GAPDH
16	B4	91	87.4423	11504.4	4705.19	GAPDH
16	B4	92	87.7472	11247.2	3040.4	GAPDH
16	B4	93	88.0521	10921.9	1775.4	GAPDH
16	B4	94	88.357	11789.5	909.011	GAPDH
16	B4	95	88.6619	11102.8	372.176	GAPDH
16	B4	96	88.9668	10946	69.9771	GAPDH
16	B4	97	89.2718	10771.1	-83.936	GAPDH
16	B4	98	89.5767	11258.5	-150.267	GAPDH
16	B4	99	89.8816	11464.6	-164.092	GAPDH
16	B4	100	90.1865	10718.5	-145.004	GAPDH
16	B4	101	90.4914	11020.8	-108.081	GAPDH
16	B4	102	90.7963	10781	-68.6812	GAPDH
16	B4	103	91.1013	10411.9	-39.9595	GAPDH
16	B4	104	91.4062	10361.8	-27.5859	GAPDH
16	B4	105	91.7111	10359	-27.8242	GAPDH
16	B4	106	92.016	10821	-31.8486	GAPDH
16	B4	107	92.3209	10372.6	-33.7266	GAPDH
16	B4	108	92.6258	9953.04	-35.9199	GAPDH
16	B4	109	92.9307	9849.52	-47.7896	GAPDH
16	B4	110	93.2357	9737.72	-78.1372	GAPDH
16	B4	111	93.5406	10178.9	-127.723	GAPDH
16	B4	112	93.8455	9892.69	-187.463	GAPDH
16	B4	113	94.1504	9636.11	-243.164	GAPDH
16	B4	114	94.4553	10366.1	-282.807	GAPDH
16	B4	115	94.7602	10247.3	-301.635	GAPDH
25	C1	1	60	198873	5543.63	GAPDH
25	C1	2	60.3046	198176	5604.73	GAPDH
25	C1	3	60.6092	196142	5675.21	GAPDH
25	C1	4	60.9138	194410	5746.21	GAPDH
25	C1	5	61.2185	193474	5809.92	GAPDH
25	C1	6	61.5231	190352	5861.78	GAPDH
25	C1	7	61.8277	188510	5900.53	GAPDH
25	C1	8	62.1323	187830	5927.04	GAPDH
25	C1	9	62.4369	184497	5942.9	GAPDH
25	C1	10	62.7415	182681	5950.24	GAPDH
25	C1	11	63.0462	181208	5951.72	GAPDH
25	C1	12	63.3508	178643	5949.85	GAPDH
25	C1	13	63.6554	176681	5945.39	GAPDH
25	C1	14	63.96	174798	5935.23	GAPDH
25	C1	15	64.2646	173138	5911.86	GAPDH
25	C1	16	64.5692	170478	5865.38	GAPDH
25	C1	17	64.8738	168997	5788.63	GAPDH
25	C1	18	65.1785	166622	5683.15	GAPDH
25	C1	19	65.4831	164857	5562.77	GAPDH
25	C1	20	65.7877	162903	5451.6	GAPDH
25	C1	21	66.0923	161445	5375.69	GAPDH
25	C1	22	66.3969	159547	5351.21	GAPDH
25	C1	23	66.7015	159108	5375.82	GAPDH
25	C1	24	67.0061	157077	5429.03	GAPDH
25	C1	25	67.3108	154330	5482.27	GAPDH
25	C1	26	67.6154	152497	5512.42	GAPDH
25	C1	27	67.92	151099	5510.4	GAPDH
25	C1	28	68.2246	148951	5480.18	GAPDH
25	C1	29	68.5292	147023	5430.52	GAPDH
25	C1	30	68.8338	146122	5366.78	GAPDH
25	C1	31	69.1385	143736	5289.24	GAPDH
25	C1	32	69.4431	141822	5197.87	GAPDH
25	C1	33	69.7477	139951	5098.71	GAPDH
25	C1	34	70.0523	138477	5004.84	GAPDH
25	C1	35	70.3569	137017	4930.3	GAPDH
25	C1	36	70.6615	135927	4880.59	GAPDH
25	C1	37	70.9661	133928	4847.75	GAPDH
25	C1	38	71.2708	132783	4814.94	GAPDH
25	C1	39	71.5754	130212	4768.23	GAPDH
25	C1	40	71.88	128198	4706.69	GAPDH
25	C1	41	72.1846	127472	4642.93	GAPDH
25	C1	42	72.4892	127002	4593.46	GAPDH
25	C1	43	72.7938	124742	4566.96	GAPDH
25	C1	44	73.0984	123796	4559.14	GAPDH
25	C1	45	73.4031	121215	4557.35	GAPDH
25	C1	46	73.7077	120305	4548.15	GAPDH
25	C1	47	74.0123	119232	4522.33	GAPDH
25	C1	48	74.3169	117576	4478.55	GAPDH
25	C1	49	74.6215	115837	4417.83	GAPDH
25	C1	50	74.9261	114972	4342.78	GAPDH
25	C1	51	75.2307	112831	4258.9	GAPDH
25	C1	52	75.5354	112035	4175.3	GAPDH
25	C1	53	75.84	110781	4102.53	GAPDH
25	C1	54	76.1446	109349	4047.54	GAPDH
25	C1	55	76.4492	108280	4009.91	GAPDH
25	C1	56	76.7538	107429	3982.23	GAPDH
25	C1	57	77.0584	104810	3954.78	GAPDH
25	C1	58	77.3631	104352	3921.29	GAPDH
25	C1	59	77.6677	103249	3881.51	GAPDH
25	C1	60	77.9723	101601	3839.41	GAPDH
25	C1	61	78.2769	100548	3799.06	GAPDH
25	C1	62	78.5815	99626.1	3761.21	GAPDH
25	C1	63	78.8861	97811.2	3722.83	GAPDH
25	C1	64	79.1907	96882.2	3679.54	GAPDH
25	C1	65	79.4954	95581.3	3628.91	GAPDH
25	C1	66	79.8	94199	3572.78	GAPDH
25	C1	67	80.1046	93218.3	3518.06	GAPDH
25	C1	68	80.4092	92280.2	3475.41	GAPDH
25	C1	69	80.7138	90513.8	3456.66	GAPDH
25	C1	70	81.0184	90437	3471.9	GAPDH
25	C1	71	81.323	89192.7	3527.85	GAPDH
25	C1	72	81.6277	87124	3628.77	GAPDH
25	C1	73	81.9323	87154.6	3781.41	GAPDH
25	C1	74	82.2369	85464.8	4002.96	GAPDH
25	C1	75	82.5415	83832.1	4329.95	GAPDH
25	C1	76	82.8461	82583.6	4781.74	GAPDH
25	C1	77	83.1507	81713.7	5406.75	GAPDH
25	C1	78	83.4553	79981.6	6303.33	GAPDH
25	C1	79	83.76	78464	7500.09	GAPDH
25	C1	80	84.0646	76223	8951.12	GAPDH
25	C1	81	84.3692	73809	10507.5	GAPDH
25	C1	82	84.6738	68732.7	11920.5	GAPDH
25	C1	83	84.9784	62927.4	12890.5	GAPDH
25	C1	84	85.283	53248.1	13155	GAPDH
25	C1	85	85.5876	43237.8	12583.7	GAPDH
25	C1	86	85.8923	39753.8	11235.1	GAPDH
25	C1	87	86.1969	39859.2	9343.7	GAPDH
25	C1	88	86.5015	38885.3	7241.46	GAPDH
25	C1	89	86.8061	38853.1	5250.56	GAPDH
25	C1	90	87.1107	39074.8	3423.53	GAPDH
25	C1	91	87.4153	38382.2	1980.04	GAPDH
25	C1	92	87.72	39556.9	1022.74	GAPDH
25	C1	93	88.0246	38407	448.673	GAPDH
25	C1	94	88.3292	38538.4	134.446	GAPDH
25	C1	95	88.6338	38301.6	-23.0718	GAPDH
25	C1	96	88.9384	39038.8	-91.145	GAPDH
25	C1	97	89.243	38383.5	-105.755	GAPDH
25	C1	98	89.5476	38809	-85.8691	GAPDH
25	C1	99	89.8523	38356.1	-46.2783	GAPDH
25	C1	100	90.1569	38349.3	-2.87256	GAPDH
25	C1	101	90.4615	38154.4	29.5488	GAPDH
25	C1	102	90.7661	37363.5	41.6733	GAPDH
25	C1	103	91.0707	38370	31.0068	GAPDH
25	C1	104	91.3753	38312.4	-0.638672	GAPDH
25	C1	105	91.6799	37042.2	-50.2378	GAPDH
25	C1	106	91.9846	37645.6	-113.621	GAPDH
25	C1	107	92.2892	37518.1	-182.972	GAPDH
25	C1	108	92.5938	38203.4	-245.717	GAPDH
25	C1	109	92.8984	37548.2	-287.798	GAPDH
25	C1	110	93.203	37665.7	-300.013	GAPDH
25	C1	111	93.5076	38296.5	-283.252	GAPDH
25	C1	112	93.8123	37524.6	-249.176	GAPDH
25	C1	113	94.1169	37951.9	-215.913	GAPDH
25	C1	114	94.4215	36546.3	-200.671	GAPDH
25	C1	115	94.7261	37676.6	-212.752	GAPDH
26	C2	1	60	184552	5755.92	GAPDH
26	C2	2	60.3046	182565	5853.83	GAPDH
26	C2	3	60.6092	182193	5938.86	GAPDH
26	C2	4	60.9138	179533	6016.41	GAPDH
26	C2	5	61.2185	178051	6106.54	GAPDH
26	C2	6	61.5231	176121	6234.06	GAPDH
26	C2	7	61.8277	175579	6411.44	GAPDH
26	C2	8	62.1323	172576	6626.7	GAPDH
26	C2	9	62.4369	171645	6844.73	GAPDH
26	C2	10	62.7415	169160	7022.67	GAPDH
26	C2	11	63.0462	166714	7129.43	GAPDH
26	C2	12	63.3508	164077	7157.35	GAPDH
26	C2	13	63.6554	162820	7119.62	GAPDH
26	C2	14	63.96	160692	7038.56	GAPDH
26	C2	15	64.2646	158321	6933.84	GAPDH
26	C2	16	64.5692	157024	6817.9	GAPDH
26	C2	17	64.8738	154081	6698.17	GAPDH
26	C2	18	65.1785	152746	6581.39	GAPDH
26	C2	19	65.4831	151362	6475.75	GAPDH
26	C2	20	65.7877	148841	6391.88	GAPDH
26	C2	21	66.0923	147348	6341.6	GAPDH
26	C2	22	66.3969	145082	6334.27	GAPDH
26	C2	23	66.7015	143904	6370.85	GAPDH
26	C2	24	67.0061	142510	6438.75	GAPDH
26	C2	25	67.3108	140048	6512.8	GAPDH
26	C2	26	67.6154	138103	6563.89	GAPDH
26	C2	27	67.92	136220	6570.02	GAPDH
26	C2	28	68.2246	134103	6522.97	GAPDH
26	C2	29	68.5292	132372	6426.71	GAPDH
26	C2	30	68.8338	130737	6291.56	GAPDH
26	C2	31	69.1385	128576	6129.84	GAPDH
26	C2	32	69.4431	126983	5955.73	GAPDH
26	C2	33	69.7477	124704	5786	GAPDH
26	C2	34	70.0523	123640	5637.16	GAPDH
26	C2	35	70.3569	121695	5518.09	GAPDH
26	C2	36	70.6615	120331	5424.51	GAPDH
26	C2	37	70.9661	119050	5341.45	GAPDH
26	C2	38	71.2708	116113	5254.38	GAPDH
26	C2	39	71.5754	114659	5160.71	GAPDH
26	C2	40	71.88	113564	5071.31	GAPDH
26	C2	41	72.1846	112200	5000.52	GAPDH
26	C2	42	72.4892	110800	4953.02	GAPDH
26	C2	43	72.7938	108946	4919.91	GAPDH
26	C2	44	73.0984	107314	4886.39	GAPDH
26	C2	45	73.4031	105244	4850.11	GAPDH
26	C2	46	73.7077	104342	4817.9	GAPDH
26	C2	47	74.0123	103533	4785.11	GAPDH
26	C2	48	74.3169	101284	4754.17	GAPDH
26	C2	49	74.6215	99518.5	4723.76	GAPDH
26	C2	50	74.9261	98439.1	4690.78	GAPDH
26	C2	51	75.2307	96994.1	4652.67	GAPDH
26	C2	52	75.5354	95495.5	4607.33	GAPDH
26	C2	53	75.84	94201.5	4551.51	GAPDH
26	C2	54	76.1446	92737	4480.85	GAPDH
26	C2	55	76.4492	90875.2	4393.04	GAPDH
26	C2	56	76.7538	89965	4291.5	GAPDH
26	C2	57	77.0584	87750	4186.4	GAPDH
26	C2	58	77.3631	87955.8	4091.4	GAPDH
26	C2	59	77.6677	85713.7	4018.26	GAPDH
26	C2	60	77.9723	85111.1	3972.75	GAPDH
26	C2	61	78.2769	83162.9	3953.89	GAPDH
26	C2	62	78.5815	82625.5	3955.47	GAPDH
26	C2	63	78.8861	80902.2	3968.04	GAPDH
26	C2	64	79.1907	79796.7	3980.52	GAPDH
26	C2	65	79.4954	78498.6	3982.3	GAPDH
26	C2	66	79.8	76587.5	3965.92	GAPDH
26	C2	67	80.1046	75857.5	3929.9	GAPDH
26	C2	68	80.4092	74294.2	3880.16	GAPDH
26	C2	69	80.7138	73444	3829.95	GAPDH
26	C2	70	81.0184	72051.2	3798.64	GAPDH
26	C2	71	81.323	70791.9	3810.31	GAPDH
26	C2	72	81.6277	69920.6	3892.44	GAPDH
26	C2	73	81.9323	69115.2	4074.49	GAPDH
26	C2	74	82.2369	67632.9	4387.58	GAPDH
26	C2	75	82.5415	66522.3	4865.79	GAPDH
26	C2	76	82.8461	64391.2	5917.58	GAPDH
26	C2	77	83.1507	63401.8	7307.38	GAPDH
26	C2	78	83.4553	61479	9025.24	GAPDH
26	C2	79	83.76	59811.7	10990.9	GAPDH
26	C2	80	84.0646	55878	13042.5	GAPDH
26	C2	81	84.3692	52298.5	14953	GAPDH
26	C2	82	84.6738	46606.3	16471.6	GAPDH
26	C2	83	84.9784	41819.4	17368.8	GAPDH
26	C2	84	85.283	37223.2	17471.8	GAPDH
26	C2	85	85.5876	30225.5	16689	GAPDH
26	C2	86	85.8923	24622.8	15032.4	GAPDH
26	C2	87	86.1969	21162.2	12640.1	GAPDH
26	C2	88	86.5015	21108.4	9776.75	GAPDH
26	C2	89	86.8061	20988	6789.92	GAPDH
26	C2	90	87.1107	20650.8	4326.05	GAPDH
26	C2	91	87.4153	20350.8	2857.45	GAPDH
26	C2	92	87.72	20787.7	1751.67	GAPDH
26	C2	93	88.0246	19795.5	988.323	GAPDH
26	C2	94	88.3292	19984.7	498.649	GAPDH
26	C2	95	88.6338	20736.7	205.129	GAPDH
26	C2	96	88.9384	20317.1	45.3765	GAPDH
26	C2	97	89.243	20369.4	-22.8291	GAPDH
26	C2	98	89.5476	20251	-27.1724	GAPDH
26	C2	99	89.8523	20486.6	11.8384	GAPDH
26	C2	100	90.1569	20073.1	75.9727	GAPDH
26	C2	101	90.4615	20496.6	146.937	GAPDH
26	C2	102	90.7661	19822.5	206.565	GAPDH
26	C2	103	91.0707	19454.6	239.5	GAPDH
26	C2	104	91.3753	19708.1	237.308	GAPDH
26	C2	105	91.6799	19219.5	201.22	GAPDH
26	C2	106	91.9846	19636.6	141.104	GAPDH
26	C2	107	92.2892	19606.3	71.0898	GAPDH
26	C2	108	92.5938	18963.2	4.5332	GAPDH
26	C2	109	92.8984	19519.9	-49.2153	GAPDH
26	C2	110	93.203	19972.9	-85.9634	GAPDH
26	C2	111	93.5076	19146.9	-106.575	GAPDH
26	C2	112	93.8123	19339.7	-116.066	GAPDH
26	C2	113	94.1169	19659.5	-121.684	GAPDH
26	C2	114	94.4215	19511.3	-130.262	GAPDH
26	C2	115	94.7261	19167.8	-146.019	GAPDH
27	C3	1	59.9999	170833	5960.59	GAPDH
27	C3	2	60.3048	169561	6008.43	GAPDH
27	C3	3	60.6097	168042	6068.73	GAPDH
27	C3	4	60.9146	166758	6126.82	GAPDH
27	C3	5	61.2196	164289	6166.8	GAPDH
27	C3	6	61.5245	162334	6177.13	GAPDH
27	C3	7	61.8294	160589	6154.99	GAPDH
27	C3	8	62.1343	158516	6107.84	GAPDH
27	C3	9	62.4392	156005	6051.03	GAPDH
27	C3	10	62.7441	154343	6002.27	GAPDH
27	C3	11	63.0491	152686	5974.64	GAPDH
27	C3	12	63.354	150620	5971.44	GAPDH
27	C3	13	63.6589	149091	5985.87	GAPDH
27	C3	14	63.9638	146286	6004.83	GAPDH
27	C3	15	64.2687	144705	6014.43	GAPDH
27	C3	16	64.5736	143066	6004.4	GAPDH
27	C3	17	64.8785	140384	5970.41	GAPDH
27	C3	18	65.1835	138936	5914.92	GAPDH
27	C3	19	65.4884	136852	5847.2	GAPDH
27	C3	20	65.7933	135039	5781.82	GAPDH
27	C3	21	66.0982	132821	5734.34	GAPDH
27	C3	22	66.4031	131978	5714.76	GAPDH
27	C3	23	66.708	129553	5722.05	GAPDH
27	C3	24	67.0129	128682	5743.11	GAPDH
27	C3	25	67.3179	126111	5758.48	GAPDH
27	C3	26	67.6228	123948	5751.44	GAPDH
27	C3	27	67.9277	122230	5715.29	GAPDH
27	C3	28	68.2326	120530	5654.81	GAPDH
27	C3	29	68.5375	118579	5581.62	GAPDH
27	C3	30	68.8424	117288	5507.55	GAPDH
27	C3	31	69.1474	114782	5439.6	GAPDH
27	C3	32	69.4523	113621	5378.69	GAPDH
27	C3	33	69.7572	112111	5321.56	GAPDH
27	C3	34	70.0621	109909	5264.64	GAPDH
27	C3	35	70.367	108161	5207.79	GAPDH
27	C3	36	70.6719	106548	5155.79	GAPDH
27	C3	37	70.9768	105414	5116.26	GAPDH
27	C3	38	71.2818	103189	5094.68	GAPDH
27	C3	39	71.5867	101680	5088.91	GAPDH
27	C3	40	71.8916	100749	5086.82	GAPDH
27	C3	41	72.1965	98708.4	5070.06	GAPDH
27	C3	42	72.5014	96534.9	5023.17	GAPDH
27	C3	43	72.8063	95086.5	4943.38	GAPDH
27	C3	44	73.1113	93092.6	4844.17	GAPDH
27	C3	45	73.4162	92400.6	4748.7	GAPDH
27	C3	46	73.7211	91505.5	4667.32	GAPDH
27	C3	47	74.026	89916.6	4619.43	GAPDH
27	C3	48	74.3309	87888.6	4595.76	GAPDH
27	C3	49	74.6358	86284.3	4579.69	GAPDH
27	C3	50	74.9408	85169	4559.01	GAPDH
27	C3	51	75.2457	84152.2	4531.61	GAPDH
27	C3	52	75.5506	82285.1	4503.23	GAPDH
27	C3	53	75.8555	80784	4481.19	GAPDH
27	C3	54	76.1604	79790.8	4468.23	GAPDH
27	C3	55	76.4653	78311.9	4459.65	GAPDH
27	C3	56	76.7702	77127.2	4444.13	GAPDH
27	C3	57	77.0751	74915.7	4408	GAPDH
27	C3	58	77.3801	74153.7	4341.83	GAPDH
27	C3	59	77.685	72415.9	4246.08	GAPDH
27	C3	60	77.9899	70963.1	4132.64	GAPDH
27	C3	61	78.2948	70010	4020.65	GAPDH
27	C3	62	78.5997	68923.3	3928.67	GAPDH
27	C3	63	78.9046	67617.1	3867.34	GAPDH
27	C3	64	79.2096	66647.8	3836.72	GAPDH
27	C3	65	79.5145	64609.9	3828.98	GAPDH
27	C3	66	79.8194	63999.7	3834.02	GAPDH
27	C3	67	80.1243	62429.2	3844.03	GAPDH
27	C3	68	80.4292	61614	3854.97	GAPDH
27	C3	69	80.7341	59807.9	3865.8	GAPDH
27	C3	70	81.039	58892.5	3877.74	GAPDH
27	C3	71	81.344	57755.7	3894.56	GAPDH
27	C3	72	81.6489	56038.6	3924.43	GAPDH
27	C3	73	81.9538	55731.9	3982.88	GAPDH
27	C3	74	82.2587	53750.5	4097.69	GAPDH
27	C3	75	82.5636	52700.8	4314.69	GAPDH
27	C3	76	82.8685	51173.5	4701.55	GAPDH
27	C3	77	83.1735	50519.7	5272.29	GAPDH
27	C3	78	83.4784	49202.4	6137.84	GAPDH
27	C3	79	83.7833	46997.8	7350.22	GAPDH
27	C3	80	84.0882	45341.1	8889.13	GAPDH
27	C3	81	84.3931	42830.7	10633.3	GAPDH
27	C3	82	84.698	38288.2	12350	GAPDH
27	C3	83	85.0029	31688.8	13726.7	GAPDH
27	C3	84	85.3079	23392.1	14446	GAPDH
27	C3	85	85.6128	11746.9	14285.9	GAPDH
27	C3	86	85.9177	6915.71	13201.8	GAPDH
27	C3	87	86.2226	5644.25	11353.5	GAPDH
27	C3	88	86.5275	5299.25	9059.05	GAPDH
27	C3	89	86.8324	5034.32	6695.41	GAPDH
27	C3	90	87.1374	5721.91	4567.19	GAPDH
27	C3	91	87.4423	5748.74	2692.57	GAPDH
27	C3	92	87.7472	5388.71	1398.55	GAPDH
27	C3	93	88.0521	5458.79	619.555	GAPDH
27	C3	94	88.357	5379.37	226.166	GAPDH
27	C3	95	88.6619	5074.53	82.666	GAPDH
27	C3	96	88.9668	5537.98	78.6245	GAPDH
27	C3	97	89.2718	5244.26	134.509	GAPDH
27	C3	98	89.5767	4474.09	194.27	GAPDH
27	C3	99	89.8816	4181.72	219.082	GAPDH
27	C3	100	90.1865	4100.86	188.104	GAPDH
27	C3	101	90.4914	3854.02	102.35	GAPDH
27	C3	102	90.7963	4218.31	-16.1094	GAPDH
27	C3	103	91.1013	4176.35	-133.491	GAPDH
27	C3	104	91.4062	4711.53	-218.892	GAPDH
27	C3	105	91.7111	4181.36	-256.415	GAPDH
27	C3	106	92.016	3985.14	-248.8	GAPDH
27	C3	107	92.3209	4284.13	-212.223	GAPDH
27	C3	108	92.6258	4044.43	-167.012	GAPDH
27	C3	109	92.9307	3834.23	-129.829	GAPDH
27	C3	110	93.2357	3938.29	-109.978	GAPDH
27	C3	111	93.5406	3278.28	-109.333	GAPDH
27	C3	112	93.8455	4224.04	-124.366	GAPDH
27	C3	113	94.1504	3685.28	-149.151	GAPDH
27	C3	114	94.4553	3079.72	-178.368	GAPDH
27	C3	115	94.7602	3651.1	-208.965	GAPDH
28	C4	1	59.9999	147609	5542.54	GAPDH
28	C4	2	60.3048	146436	5542.22	GAPDH
28	C4	3	60.6097	144569	5537.7	GAPDH
28	C4	4	60.9146	144074	5534.5	GAPDH
28	C4	5	61.2196	141739	5545.49	GAPDH
28	C4	6	61.5245	140841	5585.09	GAPDH
28	C4	7	61.8294	138951	5659.83	GAPDH
28	C4	8	62.1343	137869	5760.98	GAPDH
28	C4	9	62.4392	136144	5863.83	GAPDH
28	C4	10	62.7441	134291	5935.18	GAPDH
28	C4	11	63.0491	132273	5946.09	GAPDH
28	C4	12	63.354	130826	5884.44	GAPDH
28	C4	13	63.6589	128468	5761.7	GAPDH
28	C4	14	63.9638	127185	5611	GAPDH
28	C4	15	64.2687	125160	5475.55	GAPDH
28	C4	16	64.5736	124285	5391.52	GAPDH
28	C4	17	64.8785	122659	5372.51	GAPDH
28	C4	18	65.1835	121542	5403.95	GAPDH
28	C4	19	65.4884	119898	5451.54	GAPDH
28	C4	20	65.7933	117773	5479.65	GAPDH
28	C4	21	66.0982	116133	5469.21	GAPDH
28	C4	22	66.4031	114765	5424.25	GAPDH
28	C4	23	66.708	112949	5364.39	GAPDH
28	C4	24	67.0129	111969	5309.44	GAPDH
28	C4	25	67.3179	110700	5267.12	GAPDH
28	C4	26	67.6228	108691	5231.29	GAPDH
28	C4	27	67.9277	107109	5189.94	GAPDH
28	C4	28	68.2326	105816	5135.41	GAPDH
28	C4	29	68.5375	104106	5069.17	GAPDH
28	C4	30	68.8424	102495	4999.35	GAPDH
28	C4	31	69.1474	101862	4933.97	GAPDH
28	C4	32	69.4523	99540.6	4875.89	GAPDH
28	C4	33	69.7572	98421.4	4822.67	GAPDH
28	C4	34	70.0621	97192.9	4770.33	GAPDH
28	C4	35	70.367	95433.8	4717.49	GAPDH
28	C4	36	70.6719	93652.2	4666.41	GAPDH
28	C4	37	70.9768	93151.2	4620.05	GAPDH
28	C4	38	71.2818	91405.4	4578.35	GAPDH
28	C4	39	71.5867	89649.6	4536.67	GAPDH
28	C4	40	71.8916	88541.7	4487.53	GAPDH
28	C4	41	72.1965	87142.2	4424.42	GAPDH
28	C4	42	72.5014	85752.9	4344.97	GAPDH
28	C4	43	72.8063	84679.7	4252.41	GAPDH
28	C4	44	73.1113	83125.7	4157.57	GAPDH
28	C4	45	73.4162	81672.9	4093.25	GAPDH
28	C4	46	73.7211	81055.5	4042.52	GAPDH
28	C4	47	74.026	79870.7	4007.95	GAPDH
28	C4	48	74.3309	78015.4	3984.14	GAPDH
28	C4	49	74.6358	77914.6	3959.22	GAPDH
28	C4	50	74.9408	75390.9	3920.8	GAPDH
28	C4	51	75.2457	74743	3863.21	GAPDH
28	C4	52	75.5506	73180.8	3790.81	GAPDH
28	C4	53	75.8555	72790.9	3715.69	GAPDH
28	C4	54	76.1604	71105.1	3650.92	GAPDH
28	C4	55	76.4653	70438.1	3603.8	GAPDH
28	C4	56	76.7702	69226.2	3573.34	GAPDH
28	C4	57	77.0751	67945.1	3552.35	GAPDH
28	C4	58	77.3801	66933.2	3532.24	GAPDH
28	C4	59	77.685	65929.2	3506.98	GAPDH
28	C4	60	77.9899	64495	3474.62	GAPDH
28	C4	61	78.2948	63760.5	3436.33	GAPDH
28	C4	62	78.5997	62815.7	3395.27	GAPDH
28	C4	63	78.9046	61378.8	3356.38	GAPDH
28	C4	64	79.2096	60192.6	3326.75	GAPDH
28	C4	65	79.5145	59203.5	3314.18	GAPDH
28	C4	66	79.8194	58931.1	3323.2	GAPDH
28	C4	67	80.1243	57482.5	3350.73	GAPDH
28	C4	68	80.4292	56111.4	3385.92	GAPDH
28	C4	69	80.7341	54957	3416.01	GAPDH
28	C4	70	81.039	54245.7	3435.7	GAPDH
28	C4	71	81.344	52492.2	3454.12	GAPDH
28	C4	72	81.6489	52051.2	3495.44	GAPDH
28	C4	73	81.9538	51204.6	3593.66	GAPDH
28	C4	74	82.2587	50130.9	3786.27	GAPDH
28	C4	75	82.5636	48857.6	4110.36	GAPDH
28	C4	76	82.8685	47607.7	4768.97	GAPDH
28	C4	77	83.1735	46278.4	5717.63	GAPDH
28	C4	78	83.4784	44902.6	6951.21	GAPDH
28	C4	79	83.7833	43536.3	8437.43	GAPDH
28	C4	80	84.0882	40977.4	10079	GAPDH
28	C4	81	84.3931	37394.2	11715	GAPDH
28	C4	82	84.698	33179.5	13144.2	GAPDH
28	C4	83	85.0029	29406.9	14162.7	GAPDH
28	C4	84	85.3079	24432.6	14599	GAPDH
28	C4	85	85.6128	18714.8	14340	GAPDH
28	C4	86	85.9177	14135.9	13351	GAPDH
28	C4	87	86.2226	10473.6	11694.2	GAPDH
28	C4	88	86.5275	9785.29	9538.2	GAPDH
28	C4	89	86.8324	9465.14	7139.43	GAPDH
28	C4	90	87.1374	10158.4	4786.73	GAPDH
28	C4	91	87.4423	9270.81	3123.11	GAPDH
28	C4	92	87.7472	9641.78	1943.54	GAPDH
28	C4	93	88.0521	8274.79	1091.73	GAPDH
28	C4	94	88.357	9256.33	524.522	GAPDH
28	C4	95	88.6619	9483.99	176.657	GAPDH
28	C4	96	88.9668	9445.77	-12.0005	GAPDH
28	C4	97	89.2718	8970.67	-88.5972	GAPDH
28	C4	98	89.5767	9455.86	-91.5127	GAPDH
28	C4	99	89.8816	8910.59	-54.9321	GAPDH
28	C4	100	90.1865	8774.35	-7.99463	GAPDH
28	C4	101	90.4914	8679.65	29.3125	GAPDH
28	C4	102	90.7963	8669.47	48.6489	GAPDH
28	C4	103	91.1013	8766.59	51.8784	GAPDH
28	C4	104	91.4062	8329.83	46.8867	GAPDH
28	C4	105	91.7111	8066.79	43.1118	GAPDH
28	C4	106	92.016	8812.97	47.9258	GAPDH
28	C4	107	92.3209	8133.65	63.771	GAPDH
28	C4	108	92.6258	8137.24	86.4275	GAPDH
28	C4	109	92.9307	7868.88	105.971	GAPDH
28	C4	110	93.2357	7593.6	111.382	GAPDH
28	C4	111	93.5406	7448.49	96.9409	GAPDH
28	C4	112	93.8455	7797.93	66.1367	GAPDH
28	C4	113	94.1504	7633.62	29.9775	GAPDH
28	C4	114	94.4553	7643.75	0.692383	GAPDH
28	C4	115	94.7602	7389.15	-14.7188	GAPDH
37	D1	1	60	246484	5598.3	txnip
37	D1	2	60.3046	244925	5612.31	txnip
37	D1	3	60.6092	243303	5627.9	txnip
37	D1	4	60.9138	241735	5650.9	txnip
37	D1	5	61.2185	239794	5688.27	txnip
37	D1	6	61.5231	238637	5742.43	txnip
37	D1	7	61.8277	236918	5808.31	txnip
37	D1	8	62.1323	235032	5876.14	txnip
37	D1	9	62.4369	232381	5937.1	txnip
37	D1	10	62.7415	230123	5985.84	txnip
37	D1	11	63.0462	228577	6017.72	txnip
37	D1	12	63.3508	227802	6024.86	txnip
37	D1	13	63.6554	224326	5997.67	txnip
37	D1	14	63.96	222151	5932.9	txnip
37	D1	15	64.2646	219931	5841.77	txnip
37	D1	16	64.5692	218601	5749.73	txnip
37	D1	17	64.8738	217003	5686.23	txnip
37	D1	18	65.1785	214774	5670.44	txnip
37	D1	19	65.4831	214433	5702.12	txnip
37	D1	20	65.7877	211181	5762.18	txnip
37	D1	21	66.0923	209731	5821.58	txnip
37	D1	22	66.3969	208154	5853.33	txnip
37	D1	23	66.7015	205194	5841.88	txnip
37	D1	24	67.0061	203924	5787.92	txnip
37	D1	25	67.3108	202027	5706.92	txnip
37	D1	26	67.6154	199750	5623.13	txnip
37	D1	27	67.92	198179	5559.48	txnip
37	D1	28	68.2246	197003	5528.24	txnip
37	D1	29	68.5292	195464	5527.03	txnip
37	D1	30	68.8338	193567	5543.2	txnip
37	D1	31	69.1385	190689	5564.32	txnip
37	D1	32	69.4431	189280	5586.75	txnip
37	D1	33	69.7477	187838	5615.45	txnip
37	D1	34	70.0523	186014	5655.38	txnip
37	D1	35	70.3569	184483	5701.22	txnip
37	D1	36	70.6615	182241	5734.84	txnip
37	D1	37	70.9661	180450	5733.41	txnip
37	D1	38	71.2708	177620	5683.09	txnip
37	D1	39	71.5754	175580	5588.76	txnip
37	D1	40	71.88	174753	5472.86	txnip
37	D1	41	72.1846	172542	5352.84	txnip
37	D1	42	72.4892	171892	5261.08	txnip
37	D1	43	72.7938	169476	5207.4	txnip
37	D1	44	73.0984	167846	5183.45	txnip
37	D1	45	73.4031	166799	5176.93	txnip
37	D1	46	73.7077	164339	5182.03	txnip
37	D1	47	74.0123	162427	5202.16	txnip
37	D1	48	74.3169	162001	5243.87	txnip
37	D1	49	74.6215	160148	5306.72	txnip
37	D1	50	74.9261	158346	5377.42	txnip
37	D1	51	75.2307	156174	5432.64	txnip
37	D1	52	75.5354	154546	5448.98	txnip
37	D1	53	75.84	152548	5415.12	txnip
37	D1	54	76.1446	150760	5334.38	txnip
37	D1	55	76.4492	149616	5225.3	txnip
37	D1	56	76.7538	146988	5112.67	txnip
37	D1	57	77.0584	146410	5018.73	txnip
37	D1	58	77.3631	144606	4956.54	txnip
37	D1	59	77.6677	143568	4927.94	txnip
37	D1	60	77.9723	141240	4926.74	txnip
37	D1	61	78.2769	139611	4944.73	txnip
37	D1	62	78.5815	138444	4976.75	txnip
37	D1	63	78.8861	136923	5023.07	txnip
37	D1	64	79.1907	134824	5090.75	txnip
37	D1	65	79.4954	132984	5198.49	txnip
37	D1	66	79.8	132247	5388.98	txnip
37	D1	67	80.1046	129427	5713.37	txnip
37	D1	68	80.4092	127878	6317.66	txnip
37	D1	69	80.7138	126808	7419.04	txnip
37	D1	70	81.0184	124881	9287.06	txnip
37	D1	71	81.323	122875	12188.9	txnip
37	D1	72	81.6277	120527	16270.7	txnip
37	D1	73	81.9323	117526	21406.7	txnip
37	D1	74	82.2369	111718	27082.4	txnip
37	D1	75	82.5415	99841	32403.6	txnip
37	D1	76	82.8461	77132.9	36287.2	txnip
37	D1	77	83.1507	49914.7	37796.8	txnip
37	D1	78	83.4553	28874.1	36486.8	txnip
37	D1	79	83.76	16546.5	32581.9	txnip
37	D1	80	84.0646	10899.1	26897.1	txnip
37	D1	81	84.3692	9271	20538.7	txnip
37	D1	82	84.6738	9001.56	14538.2	txnip
37	D1	83	84.9784	9110.43	9585.62	txnip
37	D1	84	85.283	8947.22	5946.04	txnip
37	D1	85	85.5876	8239.92	3282.01	txnip
37	D1	86	85.8923	8776.16	1647.92	txnip
37	D1	87	86.1969	8398.17	761.739	txnip
37	D1	88	86.5015	8646.56	327.931	txnip
37	D1	89	86.8061	8073.86	138.476	txnip
37	D1	90	87.1107	8810.99	65.4678	txnip
37	D1	91	87.4153	7553.21	40.3066	txnip
37	D1	92	87.72	7767.48	33.9312	txnip
37	D1	93	88.0246	8276.49	40.2715	txnip
37	D1	94	88.3292	8549.42	61.3081	txnip
37	D1	95	88.6338	7457.26	95.0923	txnip
37	D1	96	88.9384	7938.36	130.685	txnip
37	D1	97	89.243	6945.44	151.766	txnip
37	D1	98	89.5476	7766.34	145.268	txnip
37	D1	99	89.8523	6805.35	108.602	txnip
37	D1	100	90.1569	7108.14	51.0605	txnip
37	D1	101	90.4615	7445.72	-10.394	txnip
37	D1	102	90.7661	6757.36	-58.0225	txnip
37	D1	103	91.0707	7310.71	-79.7817	txnip
37	D1	104	91.3753	7378.28	-73.3428	txnip
37	D1	105	91.6799	7035	-46.3281	txnip
37	D1	106	91.9846	6683.42	-12.4717	txnip
37	D1	107	92.2892	6616.28	14.7329	txnip
37	D1	108	92.5938	6900.43	27.4858	txnip
37	D1	109	92.8984	6368.42	25.2451	txnip
37	D1	110	93.203	6659.45	12.2485	txnip
37	D1	111	93.5076	6480	-6.3252	txnip
37	D1	112	93.8123	6140.34	-26.5571	txnip
37	D1	113	94.1169	6426.07	-45.6465	txnip
37	D1	114	94.4215	6201.93	-61.0068	txnip
37	D1	115	94.7261	6540.96	-70.3525	txnip
38	D2	1	60	267123	6070.16	txnip
38	D2	2	60.3046	265943	6098.21	txnip
38	D2	3	60.6092	263875	6142.45	txnip
38	D2	4	60.9138	262305	6216.62	txnip
38	D2	5	61.2185	261019	6328.36	txnip
38	D2	6	61.5231	259111	6471.63	txnip
38	D2	7	61.8277	257197	6624.04	txnip
38	D2	8	62.1323	255279	6754.02	txnip
38	D2	9	62.4369	252502	6834.74	txnip
38	D2	10	62.7415	250054	6856.22	txnip
38	D2	11	63.0462	247024	6828.29	txnip
38	D2	12	63.3508	246244	6772.98	txnip
38	D2	13	63.6554	243769	6712.85	txnip
38	D2	14	63.96	241073	6662.19	txnip
38	D2	15	64.2646	239604	6624.99	txnip
38	D2	16	64.5692	237183	6597.75	txnip
38	D2	17	64.8738	235220	6572.91	txnip
38	D2	18	65.1785	233113	6542.15	txnip
38	D2	19	65.4831	231595	6499.87	txnip
38	D2	20	65.7877	228844	6446.43	txnip
38	D2	21	66.0923	226449	6389.58	txnip
38	D2	22	66.3969	225091	6341.45	txnip
38	D2	23	66.7015	223638	6312.72	txnip
38	D2	24	67.0061	221770	6307.48	txnip
38	D2	25	67.3108	218761	6322.79	txnip
38	D2	26	67.6154	217574	6351.79	txnip
38	D2	27	67.92	215552	6387.44	txnip
38	D2	28	68.2246	213506	6423.56	txnip
38	D2	29	68.5292	211334	6454.5	txnip
38	D2	30	68.8338	209397	6474.5	txnip
38	D2	31	69.1385	207327	6478.65	txnip
38	D2	32	69.4431	205099	6464.59	txnip
38	D2	33	69.7477	203336	6433.69	txnip
38	D2	34	70.0523	200588	6390.85	txnip
38	D2	35	70.3569	199530	6342.59	txnip
38	D2	36	70.6615	197111	6295.12	txnip
38	D2	37	70.9661	194785	6252.64	txnip
38	D2	38	71.2708	193422	6217.11	txnip
38	D2	39	71.5754	190840	6188.24	txnip
38	D2	40	71.88	189515	6163.95	txnip
38	D2	41	72.1846	187342	6141.18	txnip
38	D2	42	72.4892	185164	6116.92	txnip
38	D2	43	72.7938	183795	6089.7	txnip
38	D2	44	73.0984	181447	6058.06	txnip
38	D2	45	73.4031	179786	6025.53	txnip
38	D2	46	73.7077	178610	5997.55	txnip
38	D2	47	74.0123	175454	5978.05	txnip
38	D2	48	74.3169	174567	5969.93	txnip
38	D2	49	74.6215	172807	5973.82	txnip
38	D2	50	74.9261	170804	5987.27	txnip
38	D2	51	75.2307	168529	6005.07	txnip
38	D2	52	75.5354	167645	6020.97	txnip
38	D2	53	75.84	164871	6029.78	txnip
38	D2	54	76.1446	162952	6028.9	txnip
38	D2	55	76.4492	162055	6018.04	txnip
38	D2	56	76.7538	159281	5998.58	txnip
38	D2	57	77.0584	157717	5972.83	txnip
38	D2	58	77.3631	155520	5943.19	txnip
38	D2	59	77.6677	154326	5910.64	txnip
38	D2	60	77.9723	152527	5873.48	txnip
38	D2	61	78.2769	149930	5828.02	txnip
38	D2	62	78.5815	148969	5772.82	txnip
38	D2	63	78.8861	146435	5714.96	txnip
38	D2	64	79.1907	144290	5675.61	txnip
38	D2	65	79.4954	143680	5694.1	txnip
38	D2	66	79.8	141336	5833.45	txnip
38	D2	67	80.1046	140021	6181.48	txnip
38	D2	68	80.4092	137689	6844.21	txnip
38	D2	69	80.7138	136349	8064.13	txnip
38	D2	70	81.0184	134500	10129.5	txnip
38	D2	71	81.323	132271	13345	txnip
38	D2	72	81.6277	128988	17904.3	txnip
38	D2	73	81.9323	127222	23712.3	txnip
38	D2	74	82.2369	121505	30232.9	txnip
38	D2	75	82.5415	109371	36473.4	txnip
38	D2	76	82.8461	85122.1	41182.3	txnip
38	D2	77	83.1507	56231.1	43231.4	txnip
38	D2	78	83.4553	32922	42027.9	txnip
38	D2	79	83.76	18070.2	37754.1	txnip
38	D2	80	84.0646	11058.9	31306	txnip
38	D2	81	84.3692	9776.04	23964.1	txnip
38	D2	82	84.6738	9868.97	16962.3	txnip
38	D2	83	84.9784	9648.99	11154	txnip
38	D2	84	85.283	9785.34	6887.99	txnip
38	D2	85	85.5876	9347.13	3852.44	txnip
38	D2	86	85.8923	8963.17	1997.92	txnip
38	D2	87	86.1969	8444.66	993.96	txnip
38	D2	88	86.5015	9000.56	483.059	txnip
38	D2	89	86.8061	8738.05	224.115	txnip
38	D2	90	87.1107	8060.03	82.3267	txnip
38	D2	91	87.4153	8305.43	-4.9375	txnip
38	D2	92	87.72	8814.44	-62.0845	txnip
38	D2	93	88.0246	8312.51	-98.8228	txnip
38	D2	94	88.3292	8189.02	-121.873	txnip
38	D2	95	88.6338	7990.65	-137.439	txnip
38	D2	96	88.9384	7962.15	-148.958	txnip
38	D2	97	89.243	8367.38	-155.253	txnip
38	D2	98	89.5476	7988.17	-152.284	txnip
38	D2	99	89.8523	7854.87	-137.778	txnip
38	D2	100	90.1569	8042.96	-115.159	txnip
38	D2	101	90.4615	8016.2	-93.3423	txnip
38	D2	102	90.7661	7319.5	-81.7451	txnip
38	D2	103	91.0707	7313.8	-83.3447	txnip
38	D2	104	91.3753	7555.62	-90.6772	txnip
38	D2	105	91.6799	7472.18	-88.7598	txnip
38	D2	106	91.9846	7824.27	-64.6104	txnip
38	D2	107	92.2892	7060.59	-17.8281	txnip
38	D2	108	92.5938	7618.99	35.2886	txnip
38	D2	109	92.8984	6386.18	68.2959	txnip
38	D2	110	93.203	6358.34	58.9746	txnip
38	D2	111	93.5076	6306.55	2.8335	txnip
38	D2	112	93.8123	6892.92	-83.1406	txnip
38	D2	113	94.1169	6718.54	-169.257	txnip
38	D2	114	94.4215	6850.57	-228.781	txnip
38	D2	115	94.7261	6869.36	-250.425	txnip
39	D3	1	59.9999	254978	5239.32	txnip
39	D3	2	60.3048	254258	5303.79	txnip
39	D3	3	60.6097	252335	5383.46	txnip
39	D3	4	60.9146	251190	5481.03	txnip
39	D3	5	61.2196	248770	5588.11	txnip
39	D3	6	61.5245	249221	5692.76	txnip
39	D3	7	61.8294	245630	5784.95	txnip
39	D3	8	62.1343	244599	5857.46	txnip
39	D3	9	62.4392	241149	5915.28	txnip
39	D3	10	62.7441	240235	5971.28	txnip
39	D3	11	63.0491	238202	6034.37	txnip
39	D3	12	63.354	237264	6099.12	txnip
39	D3	13	63.6589	234351	6146.67	txnip
39	D3	14	63.9638	231876	6157	txnip
39	D3	15	64.2687	229888	6123.07	txnip
39	D3	16	64.5736	227989	6056.42	txnip
39	D3	17	64.8785	225699	5980.49	txnip
39	D3	18	65.1835	224659	5917.38	txnip
39	D3	19	65.4884	222898	5877.5	txnip
39	D3	20	65.7933	220645	5857.91	txnip
39	D3	21	66.0982	218703	5848.26	txnip
39	D3	22	66.4031	216953	5838.18	txnip
39	D3	23	66.708	214738	5821.52	txnip
39	D3	24	67.0129	214110	5796.54	txnip
39	D3	25	67.3179	211220	5764.66	txnip
39	D3	26	67.6228	209056	5729.83	txnip
39	D3	27	67.9277	208102	5698.18	txnip
39	D3	28	68.2326	206424	5677.56	txnip
39	D3	29	68.5375	203848	5675.92	txnip
39	D3	30	68.8424	202486	5698.92	txnip
39	D3	31	69.1474	200772	5745.95	txnip
39	D3	32	69.4523	198610	5807.24	txnip
39	D3	33	69.7572	197890	5863.88	txnip
39	D3	34	70.0621	194945	5894.09	txnip
39	D3	35	70.367	192355	5883.59	txnip
39	D3	36	70.6719	190785	5833.4	txnip
39	D3	37	70.9768	189318	5759.92	txnip
39	D3	38	71.2818	187022	5686.08	txnip
39	D3	39	71.5867	185878	5629.56	txnip
39	D3	40	71.8916	183783	5595.41	txnip
39	D3	41	72.1965	182171	5576.34	txnip
39	D3	42	72.5014	180068	5559.6	txnip
39	D3	43	72.8063	178494	5535.08	txnip
39	D3	44	73.1113	176662	5497.66	txnip
39	D3	45	73.4162	174732	5454.25	txnip
39	D3	46	73.7211	173747	5413.61	txnip
39	D3	47	74.026	171776	5383.47	txnip
39	D3	48	74.3309	169816	5368.09	txnip
39	D3	49	74.6358	168238	5367.85	txnip
39	D3	50	74.9408	166928	5379.1	txnip
39	D3	51	75.2457	164995	5393.87	txnip
39	D3	52	75.5506	163614	5400.83	txnip
39	D3	53	75.8555	161502	5389.07	txnip
39	D3	54	76.1604	159621	5353.41	txnip
39	D3	55	76.4653	157705	5298.09	txnip
39	D3	56	76.7702	156729	5234.94	txnip
39	D3	57	77.0751	155215	5178.09	txnip
39	D3	58	77.3801	153167	5138.15	txnip
39	D3	59	77.685	151621	5120.22	txnip
39	D3	60	77.9899	150110	5125.51	txnip
39	D3	61	78.2948	148815	5153.36	txnip
39	D3	62	78.5997	146548	5201.75	txnip
39	D3	63	78.9046	145482	5267.15	txnip
39	D3	64	79.2096	143304	5345.95	txnip
39	D3	65	79.5145	141780	5440.82	txnip
39	D3	66	79.8194	139497	5570.47	txnip
39	D3	67	80.1243	138094	5783.8	txnip
39	D3	68	80.4292	136021	6201.04	txnip
39	D3	69	80.7341	134834	7014.56	txnip
39	D3	70	81.039	132669	8500.01	txnip
39	D3	71	81.344	130863	10981.1	txnip
39	D3	72	81.6489	128886	14732.9	txnip
39	D3	73	81.9538	127156	19826	txnip
39	D3	74	82.2587	122111	25962.3	txnip
39	D3	75	82.5636	112446	32391.7	txnip
39	D3	76	82.8685	92769	38002.8	txnip
39	D3	77	83.1735	65986.6	41607.3	txnip
39	D3	78	83.4784	41521.2	42328	txnip
39	D3	79	83.7833	23992.2	39919.2	txnip
39	D3	80	84.0882	14171.2	34861.1	txnip
39	D3	81	84.3931	9611.67	28181.5	txnip
39	D3	82	84.698	8816	21097.4	txnip
39	D3	83	85.0029	8998.87	14647.1	txnip
39	D3	84	85.3079	8174.89	9461.53	txnip
39	D3	85	85.6128	8350.38	5727.62	txnip
39	D3	86	85.9177	8542.34	3125.58	txnip
39	D3	87	86.2226	7557.71	1579.94	txnip
39	D3	88	86.5275	8153.64	748.456	txnip
39	D3	89	86.8324	8152.62	341.454	txnip
39	D3	90	87.1374	8091.85	162.828	txnip
39	D3	91	87.4423	7207.3	97.3916	txnip
39	D3	92	87.7472	7718.43	85.3306	txnip
39	D3	93	88.0521	7913.48	98.6606	txnip
39	D3	94	88.357	7649	124.399	txnip
39	D3	95	88.6619	6884.34	154.353	txnip
39	D3	96	88.9668	7220.59	180.578	txnip
39	D3	97	89.2718	7128.64	195.107	txnip
39	D3	98	89.5767	6799.02	191.739	txnip
39	D3	99	89.8816	6674.21	167.993	txnip
39	D3	100	90.1865	6355.68	126.419	txnip
39	D3	101	90.4914	6763.96	75.0396	txnip
39	D3	102	90.7963	6073.31	26.0288	txnip
39	D3	103	91.1013	6989.63	-8.26465	txnip
39	D3	104	91.4062	6524.42	-20.9888	txnip
39	D3	105	91.7111	6253.86	-14.8262	txnip
39	D3	106	92.016	6264.81	-1.06982	txnip
39	D3	107	92.3209	5775.39	6.521	txnip
39	D3	108	92.6258	6303.1	-0.564941	txnip
39	D3	109	92.9307	5738.77	-21.2764	txnip
39	D3	110	93.2357	5941.1	-46.7979	txnip
39	D3	111	93.5406	6410.99	-66.9043	txnip
39	D3	112	93.8455	5633.35	-76.4351	txnip
39	D3	113	94.1504	5624.05	-77.647	txnip
39	D3	114	94.4553	5548.31	-77.4468	txnip
39	D3	115	94.7602	5949.3	-82.1328	txnip
40	D4	1	59.9999	249696	5338.38	txnip
40	D4	2	60.3048	248732	5383.95	txnip
40	D4	3	60.6097	246926	5435.3	txnip
40	D4	4	60.9146	245434	5495.79	txnip
40	D4	5	61.2196	243814	5561.04	txnip
40	D4	6	61.5245	242627	5633.36	txnip
40	D4	7	61.8294	240717	5709.14	txnip
40	D4	8	62.1343	238810	5781.22	txnip
40	D4	9	62.4392	236340	5844.3	txnip
40	D4	10	62.7441	234699	5895.76	txnip
40	D4	11	63.0491	233208	5933.93	txnip
40	D4	12	63.354	230972	5956.24	txnip
40	D4	13	63.6589	228717	5959.19	txnip
40	D4	14	63.9638	226613	5940.67	txnip
40	D4	15	64.2687	224885	5902.12	txnip
40	D4	16	64.5736	223368	5849.24	txnip
40	D4	17	64.8785	220571	5791.19	txnip
40	D4	18	65.1835	219184	5738.47	txnip
40	D4	19	65.4884	217591	5700.42	txnip
40	D4	20	65.7933	215930	5682.87	txnip
40	D4	21	66.0982	213620	5686.52	txnip
40	D4	22	66.4031	212362	5706.12	txnip
40	D4	23	66.708	210217	5731.65	txnip
40	D4	24	67.0129	208837	5750.74	txnip
40	D4	25	67.3179	206736	5753.45	txnip
40	D4	26	67.6228	204529	5737.33	txnip
40	D4	27	67.9277	202817	5710.05	txnip
40	D4	28	68.2326	200824	5686.79	txnip
40	D4	29	68.5375	199347	5682.35	txnip
40	D4	30	68.8424	198146	5702.64	txnip
40	D4	31	69.1474	195787	5740.62	txnip
40	D4	32	69.4523	193592	5779.29	txnip
40	D4	33	69.7572	192455	5799.63	txnip
40	D4	34	70.0621	189646	5789.11	txnip
40	D4	35	70.367	187884	5746.57	txnip
40	D4	36	70.6719	186181	5681.78	txnip
40	D4	37	70.9768	184511	5611.64	txnip
40	D4	38	71.2818	182249	5553.77	txnip
40	D4	39	71.5867	180883	5520.59	txnip
40	D4	40	71.8916	179339	5514.76	txnip
40	D4	41	72.1965	177761	5528.74	txnip
40	D4	42	72.5014	175483	5547.99	txnip
40	D4	43	72.8063	173536	5557.57	txnip
40	D4	44	73.1113	172165	5548.26	txnip
40	D4	45	73.4162	170270	5519.48	txnip
40	D4	46	73.7211	168531	5474.09	txnip
40	D4	47	74.026	166711	5426.94	txnip
40	D4	48	74.3309	165248	5392.66	txnip
40	D4	49	74.6358	163650	5380.29	txnip
40	D4	50	74.9408	161837	5390.6	txnip
40	D4	51	75.2457	160417	5414.65	txnip
40	D4	52	75.5506	158732	5435.88	txnip
40	D4	53	75.8555	156700	5436.75	txnip
40	D4	54	76.1604	154671	5406.88	txnip
40	D4	55	76.4653	153157	5349.16	txnip
40	D4	56	76.7702	151133	5279.05	txnip
40	D4	57	77.0751	150312	5217.09	txnip
40	D4	58	77.3801	148636	5179.17	txnip
40	D4	59	77.685	146604	5169.45	txnip
40	D4	60	77.9899	145424	5179.91	txnip
40	D4	61	78.2948	143329	5195.94	txnip
40	D4	62	78.5997	141988	5204.23	txnip
40	D4	63	78.9046	139850	5200.1	txnip
40	D4	64	79.2096	137902	5191.33	txnip
40	D4	65	79.5145	136868	5200.54	txnip
40	D4	66	79.8194	135292	5268.54	txnip
40	D4	67	80.1243	133097	5464.58	txnip
40	D4	68	80.4292	131799	5856.9	txnip
40	D4	69	80.7341	130155	6621.67	txnip
40	D4	70	81.039	128502	7998.07	txnip
40	D4	71	81.344	126757	10264.7	txnip
40	D4	72	81.6489	124458	13664.9	txnip
40	D4	73	81.9538	122239	18270.8	txnip
40	D4	74	82.2587	117532	23831.8	txnip
40	D4	75	82.5636	109568	29689	txnip
40	D4	76	82.8685	90887.6	34841.6	txnip
40	D4	77	83.1735	64308.7	38195.8	txnip
40	D4	78	83.4784	40367	38922.4	txnip
40	D4	79	83.7833	23027.5	36765.3	txnip
40	D4	80	84.0882	12880.8	32146.3	txnip
40	D4	81	84.3931	9673.1	26010.7	txnip
40	D4	82	84.698	8840.38	19493.9	txnip
40	D4	83	85.0029	8382.91	13569.6	txnip
40	D4	84	85.3079	8878.86	8827.43	txnip
40	D4	85	85.6128	8498.04	5423.64	txnip
40	D4	86	85.9177	8024.4	2926.28	txnip
40	D4	87	86.2226	7756.17	1453.41	txnip
40	D4	88	86.5275	8160.4	651.768	txnip
40	D4	89	86.8324	8294.82	246.861	txnip
40	D4	90	87.1374	7801.94	63.3037	txnip
40	D4	91	87.4423	8268.51	3.34814	txnip
40	D4	92	87.7472	7835.39	13.7778	txnip
40	D4	93	88.0521	8147.73	60.2075	txnip
40	D4	94	88.357	7394.97	114.667	txnip
40	D4	95	88.6619	7256.56	154.023	txnip
40	D4	96	88.9668	7452.8	163.78	txnip
40	D4	97	89.2718	6743.72	141.952	txnip
40	D4	98	89.5767	7321.53	99.3979	txnip
40	D4	99	89.8816	7038.93	55.3745	txnip
40	D4	100	90.1865	6805.82	29.5898	txnip
40	D4	101	90.4914	7755.26	33.8408	txnip
40	D4	102	90.7963	6555.05	66.8691	txnip
40	D4	103	91.1013	6650.05	115.13	txnip
40	D4	104	91.4062	6666.14	159.456	txnip
40	D4	105	91.7111	6071.3	184.375	txnip
40	D4	106	92.016	6032.14	185.065	txnip
40	D4	107	92.3209	6426.19	168.191	txnip
40	D4	108	92.6258	6103.22	146.68	txnip
40	D4	109	92.9307	5737.95	132.178	txnip
40	D4	110	93.2357	6126.47	129.84	txnip
40	D4	111	93.5406	5441.52	137.9	txnip
40	D4	112	93.8455	5664.62	151.06	txnip
40	D4	113	94.1504	5306.89	164.626	txnip
40	D4	114	94.4553	5217.99	176.759	txnip
40	D4	115	94.7602	5528.58	188.146	txnip
49	E1	1	60	284856	6798.21	txnip
49	E1	2	60.3046	282644	6832.42	txnip
49	E1	3	60.6092	281685	6874.04	txnip
49	E1	4	60.9138	279475	6916.69	txnip
49	E1	5	61.2185	277569	6955.69	txnip
49	E1	6	61.5231	275347	6991.04	txnip
49	E1	7	61.8277	272904	7027.75	txnip
49	E1	8	62.1323	270047	7071.18	txnip
49	E1	9	62.4369	269334	7120.48	txnip
49	E1	10	62.7415	266320	7164.77	txnip
49	E1	11	63.0462	264594	7186.75	txnip
49	E1	12	63.3508	261050	7172.84	txnip
49	E1	13	63.6554	258436	7122.22	txnip
49	E1	14	63.96	256612	7048.42	txnip
49	E1	15	64.2646	254498	6971.46	txnip
49	E1	16	64.5692	252684	6907.13	txnip
49	E1	17	64.8738	250179	6860.38	txnip
49	E1	18	65.1785	248243	6826.72	txnip
49	E1	19	65.4831	245974	6799.1	txnip
49	E1	20	65.7877	243733	6775.1	txnip
49	E1	21	66.0923	241800	6759.22	txnip
49	E1	22	66.3969	239337	6759.71	txnip
49	E1	23	66.7015	237893	6781.82	txnip
49	E1	24	67.0061	236213	6822.92	txnip
49	E1	25	67.3108	233288	6872.39	txnip
49	E1	26	67.6154	231806	6916.55	txnip
49	E1	27	67.92	228542	6944.57	txnip
49	E1	28	68.2246	226471	6951.18	txnip
49	E1	29	68.5292	225668	6935.18	txnip
49	E1	30	68.8338	222070	6896.8	txnip
49	E1	31	69.1385	220148	6836.67	txnip
49	E1	32	69.4431	217984	6757.38	txnip
49	E1	33	69.7477	215981	6665.74	txnip
49	E1	34	70.0523	213936	6573.28	txnip
49	E1	35	70.3569	211781	6468.43	txnip
49	E1	36	70.6615	209642	6395.21	txnip
49	E1	37	70.9661	208298	6370.79	txnip
49	E1	38	71.2708	206296	6394.99	txnip
49	E1	39	71.5754	203740	6455.76	txnip
49	E1	40	71.88	202383	6533.36	txnip
49	E1	41	72.1846	199427	6592.74	txnip
49	E1	42	72.4892	198077	6629.46	txnip
49	E1	43	72.7938	195930	6643.82	txnip
49	E1	44	73.0984	193254	6634.44	txnip
49	E1	45	73.4031	191603	6604.52	txnip
49	E1	46	73.7077	189639	6560.66	txnip
49	E1	47	74.0123	188143	6493.19	txnip
49	E1	48	74.3169	185073	6433.45	txnip
49	E1	49	74.6215	183464	6397.47	txnip
49	E1	50	74.9261	182166	6395	txnip
49	E1	51	75.2307	180657	6424.28	txnip
49	E1	52	75.5354	177775	6470.5	txnip
49	E1	53	75.84	176544	6512.03	txnip
49	E1	54	76.1446	173160	6530.99	txnip
49	E1	55	76.4492	171756	6521.3	txnip
49	E1	56	76.7538	170202	6488.03	txnip
49	E1	57	77.0584	168001	6440.52	txnip
49	E1	58	77.3631	165792	6385.6	txnip
49	E1	59	77.6677	164229	6326.55	txnip
49	E1	60	77.9723	161662	6266.73	txnip
49	E1	61	78.2769	160017	6213.33	txnip
49	E1	62	78.5815	158583	6177.71	txnip
49	E1	63	78.8861	156159	6173.06	txnip
49	E1	64	79.1907	154309	6214.24	txnip
49	E1	65	79.4954	152578	6325.2	txnip
49	E1	66	79.8	150509	6557.4	txnip
49	E1	67	80.1046	148423	6887.65	txnip
49	E1	68	80.4092	146076	7523.76	txnip
49	E1	69	80.7138	144355	8685.53	txnip
49	E1	70	81.0184	142914	10651.1	txnip
49	E1	71	81.323	140209	13685.2	txnip
49	E1	72	81.6277	137985	17910.4	txnip
49	E1	73	81.9323	133832	23153.3	txnip
49	E1	74	82.2369	127310	28841.4	txnip
49	E1	75	82.5415	111603	34039.9	txnip
49	E1	76	82.8461	85013.2	37672	txnip
49	E1	77	83.1507	55376.7	38867.4	txnip
49	E1	78	83.4553	32102.4	37286.8	txnip
49	E1	79	83.76	20421.5	33258.6	txnip
49	E1	80	84.0646	15566.5	27650.7	txnip
49	E1	81	84.3692	12772.5	21547.6	txnip
49	E1	82	84.6738	12225.2	15896.7	txnip
49	E1	83	84.9784	11149.9	11281.2	txnip
49	E1	84	85.283	8949.1	7880.62	txnip
49	E1	85	85.5876	8656.5	5181.94	txnip
49	E1	86	85.8923	8474.56	3121.72	txnip
49	E1	87	86.1969	8283.59	1842.13	txnip
49	E1	88	86.5015	7182.46	1032.83	txnip
49	E1	89	86.8061	7071.28	490.524	txnip
49	E1	90	87.1107	7321.73	107.888	txnip
49	E1	91	87.4153	7160.36	-156.483	txnip
49	E1	92	87.72	8458.51	-314.113	txnip
49	E1	93	88.0246	7653.23	-376.765	txnip
49	E1	94	88.3292	7152.34	-369.771	txnip
49	E1	95	88.6338	6526.49	-326.715	txnip
49	E1	96	88.9384	6609.05	-276.022	txnip
49	E1	97	89.243	7895.88	-233.548	txnip
49	E1	98	89.5476	7402.03	-205.64	txnip
49	E1	99	89.8523	5306.39	-195.105	txnip
49	E1	100	90.1569	6139.53	-201.502	txnip
49	E1	101	90.4615	6877.3	-217	txnip
49	E1	102	90.7661	5949.32	-226.576	txnip
49	E1	103	91.0707	6464.25	-216.972	txnip
49	E1	104	91.3753	6217.07	-188.271	txnip
49	E1	105	91.6799	5723.22	-157.728	txnip
49	E1	106	91.9846	4929.72	-151.765	txnip
49	E1	107	92.2892	5673.03	-191.672	txnip
49	E1	108	92.5938	4896.36	-282.216	txnip
49	E1	109	92.8984	5273.26	-408.754	txnip
49	E1	110	93.203	4904.14	-542.717	txnip
49	E1	111	93.5076	5274.28	-652.479	txnip
49	E1	112	93.8123	6320.21	-715.895	txnip
49	E1	113	94.1169	5545.54	-729.807	txnip
[truncated: 807 more rows]

## Sheet: Melt Curve Result
Block Type	96-Well 0.2-mL Block
Calibration Background is expired	No
Calibration Background performed on	06-06-2019
Calibration Pure Dye ABY is expired	No
Calibration Pure Dye ABY performed on	06-06-2019
Calibration Pure Dye CY5 is expired	No
Calibration Pure Dye CY5 performed on	06-06-2019
Calibration Pure Dye FAM is expired	No
Calibration Pure Dye FAM performed on	06-06-2019
Calibration Pure Dye JUN is expired	No
Calibration Pure Dye JUN performed on	06-06-2019
Calibration Pure Dye MUSTANG PURPLE is expired	No
Calibration Pure Dye MUSTANG PURPLE performed on	06-06-2019
Calibration Pure Dye NED is expired	No
Calibration Pure Dye NED performed on	06-06-2019
Calibration Pure Dye ROX is expired	No
Calibration Pure Dye ROX performed on	06-06-2019
Calibration Pure Dye SYBR is expired	No
Calibration Pure Dye SYBR performed on	06-06-2019
Calibration Pure Dye TAMRA is expired	No
Calibration Pure Dye TAMRA performed on	06-06-2019
Calibration Pure Dye VIC is expired	No
Calibration Pure Dye VIC performed on	06-06-2019
Calibration ROI is expired	No
Calibration ROI performed on	06-06-2019
Calibration Uniformity is expired	No
Calibration Uniformity performed on	06-06-2019
Chemistry	SYBR_GREEN
Date Created	2020-11-07 07:52:42 AM CST
Experiment Barcode
Experiment Comment
Experiment File Name	D:\cyt 2020\2020-10-23_073243txnip.eds
Experiment Name	2020-10-23_073243txnip
Experiment Run End Time	2020-10-22 17:40:12 PM CST
Experiment Type	Comparative Cт (ΔΔCт)
Instrument Name	272522695
Instrument Serial Number	272522695
Instrument Type	QuantStudio™ 5 System
Passive Reference	ROX
Post-read Stage/Step
Pre-read Stage/Step
Quantification Cycle Method	Ct
Signal Smoothing On	true
Stage where Melt Analysis is performed	Stage3
Stage/ Cycle where Ct Analysis is performed	Stage2, Step2
User Name
Well	Well Position	Sample	Target Name	Tm	Melt Peak Height
1	A1	231	GAPDH	85.283	13004.3
2	A2	DR	GAPDH	85.283	17641.6
3	A3	231 yun	GAPDH	85.6128	16672.5
4	A4	DR yun	GAPDH	85.6128	16070.5
13	B1	231	GAPDH	85.283	15606.6
14	B2	DR	GAPDH	85.283	17349.3
15	B3	231 yun	GAPDH	85.4603	16310.5
16	B4	DR yun	GAPDH	85.4603	18071.3
25	C1	231	GAPDH	85.283	13155
26	C2	DR	GAPDH	85.1307	17527.5
27	C3	231 yun	GAPDH	85.4603	14483.5
28	C4	DR yun	GAPDH	85.3079	14599
37	D1	231	txnip	83.1507	37796.8
38	D2	DR	txnip	83.1507	43231.4
39	D3	231 yun	txnip	83.3259	42360.7
40	D4	DR yun	txnip	83.4784	38922.4
49	E1	231	txnip	83.1507	38867.4
50	E2	DR	txnip	83.1507	38045.2
51	E3	231 yun	txnip	83.3259	40718.4
52	E4	DR yun	txnip	83.3259	38288.6
61	F1	231	txnip	83.1507	39115.9
62	F2	DR	txnip	82.9984	40867.8
63	F3	231 yun	txnip	83.3259	37901
64	F4	DR yun	txnip	83.3259	38658.3
